# Supplementary material for: Islands and Stepping-Stones: Comparative Population Structure of Anopheles gambiae sensu stricto and Anopheles arabiensis in Tanzania and Implications for the Spread of Insecticide Resistance
Source: PLoS One. 2014 Oct 29;9(10):e110910. doi: 10.1371/journal.pone.0110910 (PMC4212992; doi:10.1371/journal.pone.0110910)
Supplement: Data S1 — Genotype and collection sites for all samples. (XLSX) [file pone.0110910.s002.xlsx]

## Sheet: Sheet1
Data S1: Genotype and collection site data for all samples.
Sample ID	Site ID	Collection date	District	Ward	Species ID (AR= An. arabiensis; GA= An. gambiae; / indicates a hybrid)	site	latitude	longitude	Unique ID	kdr L1014S [L=leucine (susceptible); S=serine (resistant)]		AGH765		AG3H811		AG2H79		AGXH7		AG3H812		AG3H119		AG3H577		33C1		AG2R_Si_5		AG2H786		AGXH678
Pemba 2010-01	PEMBA AR	2010	Pemba	Wete	AR	PEMB	-5.17914	39.7634	AR10PEMBA1	L	L	86	86	126	126	170	170	88	90	120	120	178	182	80	82	146	155	244	244	92	92	150	152
Pemba 2010-02	PEMBA AR	2010	Pemba	Wete	AR	PEMB	-5.17914	39.7634	AR10PEMBA2	L	L	86	86	124	124	168	168	88	90	104	112	178	180	80	80	152	155	252	252	92	96	152	162
Pemba 2010-03	PEMBA AR	2010	Pemba	Wete	AR	PEMB	-5.17914	39.7634	AR10PEMBA3	L	L	86	86	124	126	174	174	90	90	102	112	180	180	80	82	152	155	244	248	92	92	152	152
Pemba 2010-04	PEMBA AR	2010	Pemba	Wete	AR	PEMB	-5.17914	39.7634	AR10PEMBA4	L	L	86	86	124	124	168	168	90	90	102	120	182	184	82	82	146	155	244	244	92	92	152	152
Pemba 2010-05	PEMBA AR	2010	Pemba	Wete	AR	PEMB	-5.17914	39.7634	AR10PEMBA5	L	L	86	86	126	132	168	174	90	96	104	120	180	182	80	80	146	155	244	252	92	92	152	152
Pemba 2010-06	PEMBA AR	2010	Pemba	Wete	AR	PEMB	-5.17914	39.7634	AR10PEMBA6	L	L	86	86	124	130	168	170	90	90	104	112	180	180	80	82	147	149	244	244	92	92	150	150
Pemba 2010-07	PEMBA AR	2010	Pemba	Wete	AR	PEMB	-5.17914	39.7634	AR10PEMBA7	L	L	86	86	124	124	174	174	88	90	102	120	180	180	80	82	152	155	244	244	92	92	152	152
Pemba 2010-08	PEMBA AR	2010	Pemba	Wete	AR	PEMB	-5.17914	39.7634	AR10PEMBA8	L	L	86	86	134	136	168	174	90	90	104	112	180	180	80	102	146	152	238	246	90	92	152	162
Pemba 2010-09	PEMBA AR	2010	Pemba	Wete	AR	PEMB	-5.17914	39.7634	AR10PEMBA9	L	L	86	86	128	128	168	168	82	96	104	104	180	180	80	80	146	155	244	252	92	92	152	152
Pemba 2010-10	PEMBA AR	2010	Pemba	Wete	AR	PEMB	-5.17914	39.7634	AR10PEMBA10	L	L	86	86	138	140	170	170	90	90	104	112	180	182	82	82	146	152	238	244	92	92	152	152
Pemba 2010-11	PEMBA AR	2010	Pemba	Wete	AR	PEMB	-5.17914	39.7634	AR10PEMBA11	L	L	86	86	126	126	168	174	82	90	104	120	180	180	80	102	155	155	244	252	92	92	152	150
Pemba 2010-12	PEMBA AR	2010	Pemba	Wete	AR	PEMB	-5.17914	39.7634	AR10PEMBA12	L	L	86	86	124	126	172	174	90	92	102	102	182	182	82	82	152	155	244	252	92	92	152	150
Pemba 2010-13	PEMBA AR	2010	Pemba	Wete	AR	PEMB	-5.17914	39.7634	AR10PEMBA13	L	L	86	86	124	126	172	174	90	92	102	104	178	178	82	82	155	155	244	244	92	92	150	152
Pemba 2010-14	PEMBA AR	2010	Pemba	Wete	AR	PEMB	-5.17914	39.7634	AR10PEMBA14	L	L	86	88	124	124	168	172	90	90	104	104	178	182	80	82	155	155	244	252	92	92	150	152
Pemba 2010-15	PEMBA AR	2010	Pemba	Wete	AR	PEMB	-5.17914	39.7634	AR10PEMBA15	L	L	86	86	124	126	168	170	90	90	104	118	180	180	80	80	146	155	238	252	90	104	152	170
Pemba 2010-16	PEMBA AR	2010	Pemba	Wete	AR	PEMB	-5.17914	39.7634	AR10PEMBA16	L	L	86	86	124	140	174	174	90	90	104	112	178	180	82	102	155	155	244	244	92	92	148	148
Pemba 2010-17	PEMBA AR	2010	Pemba	Wete	AR	PEMB	-5.17914	39.7634	AR10PEMBA17	L	L	86	86	132	132	168	174	90	92	104	120	182	184	82	100	0	0	244	244	92	92	150	152
Pemba 2010-18	PEMBA AR	2010	Pemba	Wete	AR	PEMB	-5.17914	39.7634	AR10PEMBA18	L	L	82	86	124	134	168	174	90	92	104	120	180	180	80	102	146	155	244	252	92	92	150	152
Pemba 2010-19	PEMBA AR	2010	Pemba	Wete	AR	PEMB	-5.17914	39.7634	AR10PEMBA19	L	L	86	86	0	0	168	174	82	90	112	120	178	184	82	82	155	155	238	246	92	92	150	152
Pemba 2010-20	PEMBA AR	2010	Pemba	Wete	AR	PEMB	-5.17914	39.7634	AR10PEMBA20	L	L	86	86	138	142	168	170	90	90	104	104	182	184	82	82	146	155	252	252	92	92	150	150
Pemba 2010-21	PEMBA AR	2010	Pemba	Wete	AR	PEMB	-5.17914	39.7634	AR10PEMBA21	L	L	86	86	124	140	168	168	90	90	104	110	180	182	82	106	152	152	238	244	92	92	152	152
Pemba 2010-22	PEMBA AR	2010	Pemba	Wete	AR	PEMB	-5.17914	39.7634	AR10PEMBA22	L	L	86	86	126	162	168	174	82	90	104	120	178	182	80	82	155	155	238	252	92	92	150	152
Pemba 2010-23	PEMBA AR	2010	Pemba	Wete	GA/AR	PEMB	-5.17914	39.7634	AR10PEMBA23	L	L	86	86	130	136	168	168	82	90	104	104	180	182	82	96	146	155	244	252	92	92	152	152
Pemba 2010-24	PEMBA AR	2010	Pemba	Wete	AR	PEMB	-5.17914	39.7634	AR10PEMBA24	L	L	86	86	126	128	168	172	90	90	`120	120	180	182	80	96	155	155	238	240	92	92	152	152
Pemba 2010-25	PEMBA AR	2010	Pemba	Wete	AR	PEMB	-5.17914	39.7634	AR10PEMBA25	L	L	86	86	126	128	174	174	82	90	104	112	192	194	80	82	146	152	244	244	92	92	152	152
Pemba 2010-26	PEMBA AR	2010	Pemba	Wete	AR	PEMB	-5.17914	39.7634	AR10PEMBA26	L	L	86	86	136	136	170	174	90	92	104	120	180	184	80	80	146	155	244	244	92	92	152	152
Pemba 2010-27	PEMBA AR	2010	Pemba	Wete	AR	PEMB	-5.17914	39.7634	AR10PEMBA27	L	L	86	86	124	124	168	170	82	88	110	120	178	182	82	82	146	155	244	252	90	92	152	152
Pemba 2010-28	PEMBA AR	2010	Pemba	Wete	AR	PEMB	-5.17914	39.7634	AR10PEMBA28	L	L	86	88	124	124	174	174	82	90	118	120	180	182	80	106	146	155	244	252	90	92	150	150
Pemba 2010-29	PEMBA AR	2010	Pemba	Wete	AR	PEMB	-5.17914	39.7634	AR10PEMBA29	L	L	86	86	124	132	174	174	90	90	104	120	178	180	82	82	152	155	244	244	92	92	152	152
Pemba 2010-30	PEMBA AR	2010	Pemba	Wete	AR	PEMB	-5.17914	39.7634	AR10PEMBA30	L	L	86	86	126	126	168	170	90	92	104	120	180	182	82	106	146	155	244	244	92	104	152	152
Pemba 2010-31	PEMBA AR	2010	Pemba	Wete	AR	PEMB	-5.17914	39.7634	AR10PEMBA31	L	L	86	86	124	124	168	174	90	92	104	120	180	184	82	104	152	152	244	152	92	92	150	152
Pemba 2010-32	PEMBA AR	2010	Pemba	Wete	AR	PEMB	-5.17914	39.7634	AR10PEMBA32	L	L	86	86	124	124	168	174	82	90	104	112	182	182	80	102	152	155	244	252	92	92	152	152
Pemba 2010-33	PEMBA AR	2010	Pemba	Wete	AR	PEMB	-5.17914	39.7634	AR10PEMBA33	L	L	86	86	128	128	170	174	88	90	102	110	180	182	82	82	152	155	244	244	92	92	150	152
Pemba 2010-34	PEMBA AR	2010	Pemba	Wete	AR	PEMB	-5.17914	39.7634	AR10PEMBA34	L	L	86	86	126	126	170	174	92	92	100	104	180	180	80	104	152	155	238	244	92	96	150	152
Pemba 2010-35	PEMBA AR	2010	Pemba	Wete	AR	PEMB	-5.17914	39.7634	AR10PEMBA35	L	L	86	86	132	132	168	168	90	92	104	104	178	182	80	112	146	155	238	244	90	92	152	152
Pemba 2010-36	PEMBA AR	2010	Pemba	Wete	AR	PEMB	-5.17914	39.7634	AR10PEMBA36	L	L	86	86	130	130	168	174	96	96	102	102	180	182	80	80	149	155	244	244	92	96	152	152
Pemba 2010-37	PEMBA AR	2010	Pemba	Wete	AR	PEMB	-5.17914	39.7634	AR10PEMBA37	L	L	86	86	122	124	168	174	90	90	104	120	180	184	80	104	146	152	244	252	92	92	150	152
Pemba 2010-38	PEMBA AR	2010	Pemba	Wete	AR	PEMB	-5.17914	39.7634	AR10PEMBA38	L	L	86	86	124	124	170	172	82	90	104	104	178	180	82	82	149	155	244	244	92	92	152	152
Pemba 2010-39	PEMBA AR	2010	Pemba	Wete	AR	PEMB	-5.17914	39.7634	AR10PEMBA39	L	L	86	86	124	124	168	174	82	90	104	112	182	182	80	102	152	155	244	252	92	92	152	152
Pemba 2010-40	PEMBA AR	2010	Pemba	Wete	AR	PEMB	-5.17914	39.7634	AR10PEMBA40	L	L	86	86	126	126	170	170	82	82	104	112	178	180	80	82	155	155	236	244	92	104	152	152
Pemba 2010-41	PEMBA AR	2010	Pemba	Wete	AR	PEMB	-5.17914	39.7634	AR10PEMBA41	L	L	82	86	124	126	170	170	90	92	104	120	180	180	82	102	152	155	244	244	92	92	152	152
Pemba 2010-42	PEMBA AR	2010	Pemba	Wete	AR	PEMB	-5.17914	39.7634	AR10PEMBA42	L	L	86	86	126	130	170	170	90	90	112	120	178	180	80	82	146	155	244	246	92	92	152	152
Pemba 2010-43	PEMBA AR	2010	Pemba	Wete	AR	PEMB	-5.17914	39.7634	AR10PEMBA43	L	L	86	86	124	140	168	170	90	92	102	120	178	182	80	104	152	155	244	244	92	92	152	152
Pemba 2010-44	PEMBA AR	2010	Pemba	Wete	AR	PEMB	-5.17914	39.7634	AR10PEMBA44	L	L	86	86	128	128	170	170	82	90	104	120	182	182	82	82	155	155	238	252	92	92	150	152
Pemba 2010-45	PEMBA AR	2010	Pemba	Wete	AR	PEMB	-5.17914	39.7634	AR10PEMBA45	L	L	86	86	126	126	168	174	90	90	104	120	178	182	80	82	0	0	244	244	92	92	150	152
Pemba 2010-46	PEMBA AR	2010	Pemba	Wete	AR	PEMB	-5.17914	39.7634	AR10PEMBA46	L	L	86	86	124	124	168	174	90	90	102	104	180	182	80	102	155	155	244	252	92	92	150	152
Unguja 2010-02	UNGUJA GA	2010	Unguja	UNGUJA	AR/GA	UNGU	-6.17131	39.3136	GA10UNGUJA1	L	S	86	86	124	130	174	176	90	90	104	118	178	180	82	82	146	156	244	244	92	92	150	150
Unguja 2010-09	UNGUJA GA	2010	Unguja	UNGUJA	GA	UNGU	-6.17131	39.3136	GA10UNGUJA2	fail	fail	80	86	132	134	170	170	74	74	116	116	180	186	0	0	156	156	240	240	90	92	148	148
Unguja 2010-10	UNGUJA GA	2010	Unguja	UNGUJA	GA	UNGU	-6.17131	39.3136	GA10UNGUJA3	L	L	86	90	132	132	170	170	0	0	0	0	180	188	88	88	146	156	244	246	94	94	148	148
Unguja 2010-11	UNGUJA GA	2010	Unguja	UNGUJA	GA	UNGU	-6.17131	39.3136	GA10UNGUJA4	L	L	82	86	128	132	168	170	0	0	0	0	178	186	88	88	156	156	238	240	92	94	148	148
Unguja 2010-12	UNGUJA GA	2010	Unguja	UNGUJA	GA	UNGU	-6.17131	39.3136	GA10UNGUJA5	L	S	84	86	134	134	168	170	92	116	108	118	0	0	0	0	0	0	0	0	92	94	148	148
Unguja 2010-13	UNGUJA GA	2010	Unguja	UNGUJA	GA	UNGU	-6.17131	39.3136	GA10UNGUJA6	L	S	80	82	134	134	168	170	0	0	0	0	186	188	84	84	156	158	238	242	90	92	148	148
Unguja 2010-14	UNGUJA GA	2010	Unguja	UNGUJA	GA	UNGU	-6.17131	39.3136	GA10UNGUJA7	L	L	78	78	134	134	168	170	0	0	116	116	178	178	88	88	156	156	240	240	90	92	148	148
Unguja 2010-15	UNGUJA GA	2010	Unguja	UNGUJA	GA	UNGU	-6.17131	39.3136	GA10UNGUJA8	L	L	80	80	134	134	168	170	0	0	116	116	178	186	88	88	156	156	240	240	90	94	148	148
Unguja 2010-16	UNGUJA GA	2010	Unguja	UNGUJA	GA	UNGU	-6.17131	39.3136	GA10UNGUJA9	L	S	0	0	0	0	0	0	92	94	116	116	186	186	0	0	156	158	240	242	90	92	148	148
Unguja 2010-17	UNGUJA GA	2010	Unguja	UNGUJA	GA	UNGU	-6.17131	39.3136	GA10UNGUJA10	L	L	84	86	132	134	170	170	96	104	0	0	180	186	0	0	156	156	246	252	90	92	148	148
Unguja 2010-18	UNGUJA GA	2010	Unguja	UNGUJA	GA	UNGU	-6.17131	39.3136	GA10UNGUJA11	L	L	80	80	134	134	170	170	0	0	118	118	178	178	0	0	156	156	240	240	90	92	148	148
Unguja 2010-19	UNGUJA GA	2010	Unguja	UNGUJA	GA	UNGU	-6.17131	39.3136	GA10UNGUJA12	L	S	80	80	134	136	170	170	0	0	116	116	180	188	88	88	156	156	238	240	92	92	148	148
Unguja 2010-20	UNGUJA GA	2010	Unguja	UNGUJA	GA	UNGU	-6.17131	39.3136	GA10UNGUJA13	L	S	80	80	132	136	170	170	0	0	0	0	182	186	88	88	156	156	240	240	0	0	0	0
Unguja 2010-21	UNGUJA GA	2010	Unguja	UNGUJA	GA	UNGU	-6.17131	39.3136	GA10UNGUJA14	L	S	80	80	132	132	168	170	0	0	116	116	178	188	0	0	156	156	240	240	90	92	148	148
Unguja 2010-22	UNGUJA GA	2010	Unguja	UNGUJA	GA	UNGU	-6.17131	39.3136	GA10UNGUJA15	L	S	80	82	134	134	168	168	0	0	0	0	178	186	88	88	156	156	240	240	90	92	148	150
Unguja 2010-23	UNGUJA GA	2010	Unguja	UNGUJA	GA	UNGU	-6.17131	39.3136	GA10UNGUJA16	L	L	80	80	134	134	168	170	0	0	116	116	178	188	0	0	156	158	238	240	90	92	148	148
Unguja 2010-24	UNGUJA GA	2010	Unguja	UNGUJA	GA	UNGU	-6.17131	39.3136	GA10UNGUJA17	L	L	80	80	132	134	168	170	0	0	0	0	178	186	0	0	0	0	0	0	90	92	148	148
Unguja 2010-25	UNGUJA GA	2010	Unguja	UNGUJA	GA	UNGU	-6.17131	39.3136	GA10UNGUJA18	L	L	80	82	124	134	168	170	0	0	116	116	180	188	88	88	158	158	240	242	84	90	148	148
Unguja 2010-26	UNGUJA GA	2010	Unguja	UNGUJA	GA	UNGU	-6.17131	39.3136	GA10UNGUJA19	fail	fail	78	86	134	134	168	170	94	94	116	116	178	178	88	88	156	158	240	242	90	90	148	148
Unguja 2010-27	UNGUJA GA	2010	Unguja	UNGUJA	GA	UNGU	-6.17131	39.3136	GA10UNGUJA20	L	L	84	86	132	134	168	168	0	0	0	0	188	188	88	88	156	156	238	238	90	92	148	148
Unguja 2010-28	UNGUJA GA	2010	Unguja	UNGUJA	GA	UNGU	-6.17131	39.3136	GA10UNGUJA21	L	L	0	0	0	0	0	0	94	94	116	116	178	182	88	88	156	156	240	240	92	94	148	148
Unguja 2010-29	UNGUJA GA	2010	Unguja	UNGUJA	GA	UNGU	-6.17131	39.3136	GA10UNGUJA22	L	L	78	80	128	134	168	170	94	94	116	116	178	188	88	88	156	156	240	240	92	94	148	148
Unguja 2010-30	UNGUJA GA	2010	Unguja	UNGUJA	GA	UNGU	-6.17131	39.3136	GA10UNGUJA23	L	L	78	80	134	134	168	168	0	0	116	116	178	188	88	88	156	158	240	240	90	92	148	148
Unguja 2010-31	UNGUJA GA	2010	Unguja	UNGUJA	GA	UNGU	-6.17131	39.3136	GA10UNGUJA24	L	L	80	84	134	134	168	170	0	0	116	116	178	182	88	88	156	158	240	240	90	92	148	148
Unguja 2010-32	UNGUJA GA	2010	Unguja	UNGUJA	GA	UNGU	-6.17131	39.3136	GA10UNGUJA25	L	L	80	84	134	134	168	168	0	0	116	116	186	188	88	88	156	156	238	240	0	0	0	0
Unguja 2010-33	UNGUJA GA	2010	Unguja	UNGUJA	GA	UNGU	-6.17131	39.3136	GA10UNGUJA26	L	L	84	84	132	134	168	168	0	0	0	0	178	178	96	96	156	156	240	240	92	94	148	148
Unguja 2010-34	UNGUJA GA	2010	Unguja	UNGUJA	GA	UNGU	-6.17131	39.3136	GA10UNGUJA27	L	L	80	80	134	134	168	170	0	0	0	0	178	188	88	96	156	158	238	240	90	92	148	148
Unguja 2010-35	UNGUJA GA	2010	Unguja	UNGUJA	GA	UNGU	-6.17131	39.3136	GA10UNGUJA28	L	L	78	80	134	136	168	168	0	0	116	118	178	186	88	88	156	158	240	242	92	94	148	148
Unguja 2010-36	UNGUJA GA	2010	Unguja	UNGUJA	GA	UNGU	-6.17131	39.3136	GA10UNGUJA29	L	S	80	86	134	138	168	170	0	0	116	116	178	188	0	0	0	0	0	0	92	92	148	148
Unguja 2010-37	UNGUJA GA	2010	Unguja	UNGUJA	GA	UNGU	-6.17131	39.3136	GA10UNGUJA30	L	S	78	84	134	134	170	170	94	94	116	116	186	188	88	88	156	156	240	240	90	92	148	150
Unguja 2010-38	UNGUJA GA	2010	Unguja	UNGUJA	GA	UNGU	-6.17131	39.3136	GA10UNGUJA31	L	L	94	100	132	134	168	170	102	104	0	0	186	188	88	96	156	156	246	252	92	92	148	148
Unguja 2010-39	UNGUJA GA	2010	Unguja	UNGUJA	GA	UNGU	-6.17131	39.3136	GA10UNGUJA32	L	L	94	100	132	134	168	170	0	0	0	0	178	186	82	98	156	158	240	240	90	92	148	148
ZMCP-UNGUJA-2008-MWERA-01	UNGUJA AR 2008	2008	UNGUJA	UNGUJA	AR	UNGU	-6.17131	39.3136	AR08UNGUJA1	L	L	86	86	0	0	174	176	90	90	104	120	180	180	82	82	146	156	238	244	92	92	150	152
ZMCP-UNGUJA-2008-MWERA-02	UNGUJA AR 2008	2008	UNGUJA	UNGUJA	AR	UNGU	-6.17131	39.3136	AR08UNGUJA2	L	L	86	86	132	132	168	170	90	90	104	104	180	180	80	82	146	150	252	252	92	92	150	152
ZMCP-UNGUJA-2008-MWERA-03	UNGUJA AR 2008	2008	UNGUJA	UNGUJA	AR	UNGU	-6.17131	39.3136	AR08UNGUJA3	L	L	86	86	0	0	170	174	92	92	104	104	180	182	82	82	156	156	238	244	90	92	150	152
ZMCP-UNGUJA-2008-MWERA-04	UNGUJA AR 2008	2008	UNGUJA	UNGUJA	AR	UNGU	-6.17131	39.3136	AR08UNGUJA4	L	L	86	86	0	0	174	174	90	92	104	120	178	180	82	82	146	152	244	244	92	92	150	152
ZMCP-UNGUJA-2008-MWERA-05	UNGUJA AR 2008	2008	UNGUJA	UNGUJA	AR	UNGU	-6.17131	39.3136	AR08UNGUJA5	L	L	86	86	126	126	170	174	92	92	120	120	178	180	82	92	150	156	244	246	92	104	150	152
ZMCP-UNGUJA-2008-MWERA-06	UNGUJA AR 2008	2008	UNGUJA	UNGUJA	AR	UNGU	-6.17131	39.3136	AR08UNGUJA6	L	L	86	86	124	126	170	170	90	90	120	120	178	180	82	102	146	156	244	244	92	104	150	152
ZMCP-UNGUJA-2008-MWERA-07	UNGUJA AR 2008	2008	UNGUJA	UNGUJA	AR	UNGU	-6.17131	39.3136	AR08UNGUJA7	L	L	86	86	132	134	0	0	90	90	120	120	182	182	98	102	146	156	244	244	92	92	150	152
ZMCP-UNGUJA-2008-MWERA-08	UNGUJA AR 2008	2008	UNGUJA	UNGUJA	AR	UNGU	-6.17131	39.3136	AR08UNGUJA8	L	L	86	86	126	126	170	170	90	90	102	104	180	184	82	98	150	156	244	252	92	92	150	152
ZMCP-UNGUJA-2008-MWERA-09	UNGUJA AR 2008	2008	UNGUJA	UNGUJA	AR	UNGU	-6.17131	39.3136	AR08UNGUJA9	L	L	86	86	126	132	170	172	90	90	104	104	180	180	80	82	150	156	244	244	92	92	150	152
ZMCP-UNGUJA-2008-MWERA-10	UNGUJA AR 2008	2008	UNGUJA	UNGUJA	AR	UNGU	-6.17131	39.3136	AR08UNGUJA10	L	L	86	86	0	0	170	170	90	92	104	120	182	182	82	82	146	156	244	244	92	92	150	152
ZMCP-UNGUJA-2008-MWERA-11	UNGUJA AR 2008	2008	UNGUJA	UNGUJA	AR	UNGU	-6.17131	39.3136	AR08UNGUJA11	L	L	86	86	126	126	170	174	82	90	120	120	178	184	82	100	146	156	244	246	92	92	150	152
ZMCP-UNGUJA-2008-MWERA-12	UNGUJA AR 2008	2008	UNGUJA	UNGUJA	AR	UNGU	-6.17131	39.3136	AR08UNGUJA12	L	L	86	86	126	126	168	172	90	92	102	104	178	182	80	82	146	146	244	252	92	92	150	152
ZMCP-UNGUJA-2008-MWERA-13	UNGUJA AR 2008	2008	UNGUJA	UNGUJA	AR	UNGU	-6.17131	39.3136	AR08UNGUJA13	L	L	86	86	126	126	168	172	88	88	104	120	180	182	82	96	146	146	244	252	92	92	148	150
ZMCP-UNGUJA-2008-MWERA-14	UNGUJA AR 2008	2008	UNGUJA	UNGUJA	AR	UNGU	-6.17131	39.3136	AR08UNGUJA14	L	L	86	88	124	132	168	168	90	92	104	104	180	180	82	82	150	150	244	244	92	92	150	152
ZMCP-UNGUJA-2008-MWERA-15	UNGUJA AR 2008	2008	UNGUJA	UNGUJA	AR	UNGU	-6.17131	39.3136	AR08UNGUJA15	L	L	86	88	122	124	170	174	90	90	104	124	180	180	82	82	146	156	246	252	92	104	150	150
ZMCP-UNGUJA-2008-MWERA-16	UNGUJA AR 2008	2008	UNGUJA	UNGUJA	AR	UNGU	-6.17131	39.3136	AR08UNGUJA16	L	L	86	86	0	0	168	174	90	90	104	104	180	182	82	82	146	156	244	252	90	92	148	148
ZMCP-UNGUJA-2008-MWERA-18	UNGUJA AR 2008	2008	UNGUJA	UNGUJA	AR	UNGU	-6.17131	39.3136	AR08UNGUJA17	fail	fail	82	86	132	132	170	172	88	92	104	104	180	184	82	82	146	156	238	244	92	92	150	150
ZMCP-UNGUJA-2008-MWERA-19	UNGUJA AR 2008	2008	UNGUJA	UNGUJA	AR	UNGU	-6.17131	39.3136	AR08UNGUJA18	L	L	86	88	134	134	174	174	90	96	112	112	182	182	82	82	146	152	244	252	92	92	148	150
ZMCP-UNGUJA-2008-MWERA-20	UNGUJA AR 2008	2008	UNGUJA	UNGUJA	AR	UNGU	-6.17131	39.3136	AR08UNGUJA19	L	L	86	86	0	0	172	172	90	92	102	120	180	184	82	84	146	150	244	244	92	92	150	150
ZMCP-UNGUJA-2008-MWERA-21	UNGUJA AR 2008	2008	UNGUJA	UNGUJA	AR	UNGU	-6.17131	39.3136	AR08UNGUJA20	L	L	86	88	124	124	172	174	82	90	102	104	180	180	100	104	146	156	244	252	92	104	148	150
ZMCP-UNGUJA-2008-MWERA-22	UNGUJA AR 2008	2008	UNGUJA	UNGUJA	AR	UNGU	-6.17131	39.3136	AR08UNGUJA21	L	L	86	86	124	126	170	172	92	92	120	120	180	182	80	104	146	150	238	252	0	0	150	150
ZMCP-UNGUJA-2008-MWERA-23	UNGUJA AR 2008	2008	UNGUJA	UNGUJA	AR	UNGU	-6.17131	39.3136	AR08UNGUJA22	L	L	86	86	126	128	174	176	90	96	110	120	180	182	80	82	146	156	244	244	92	92	150	150
ZMCP-UNGUJA-2008-MWERA-24	UNGUJA AR 2008	2008	UNGUJA	UNGUJA	AR	UNGU	-6.17131	39.3136	AR08UNGUJA23	L	L	86	86	0	0	168	172	82	90	104	120	180	182	102	108	146	156	244	246	92	92	150	150
ZMCP-UNGUJA-2008-MWERA-25	UNGUJA AR 2008	2008	UNGUJA	UNGUJA	AR	UNGU	-6.17131	39.3136	AR08UNGUJA24	L	L	86	86	136	136	168	172	82	90	102	104	180	182	82	82	146	156	238	252	92	92	150	150
ZMCP-UNGUJA-2008-MWERA-26	UNGUJA AR 2008	2008	UNGUJA	UNGUJA	AR	UNGU	-6.17131	39.3136	AR08UNGUJA25	L	L	86	86	126	126	170	172	82	92	104	120	180	182	80	98	150	152	240	246	90	104	150	150
ZMCP-UNGUJA-2008-MWERA-28	UNGUJA AR 2008	2008	UNGUJA	UNGUJA	AR	UNGU	-6.17131	39.3136	AR08UNGUJA26	L	L	86	88	126	126	170	172	90	90	102	118	178	180	82	104	146	150	238	252	92	92	150	150
ZMCP-UNGUJA-2008-MWERA-29	UNGUJA AR 2008	2008	UNGUJA	UNGUJA	AR	UNGU	-6.17131	39.3136	AR08UNGUJA27	L	L	86	86	134	134	170	172	82	90	102	120	182	182	80	102	146	152	244	244	92	104	0	0
ZMCP-UNGUJA-2008-MWERA-30	UNGUJA AR 2008	2008	UNGUJA	UNGUJA	AR	UNGU	-6.17131	39.3136	AR08UNGUJA28	L	L	86	86	0	0	0	0	90	90	102	120	182	182	82	96	146	152	244	252	92	92	150	150
ZMCP-UNGUJA-2008-MWERA-31	UNGUJA AR 2008	2008	UNGUJA	UNGUJA	AR	UNGU	-6.17131	39.3136	AR08UNGUJA29	L	L	86	86	0	0	0	0	86	90	102	104	182	182	82	96	146	152	238	252	92	92	150	150
ZMCP-UNGUJA-2008-MWERA-32	UNGUJA AR 2008	2008	UNGUJA	UNGUJA	AR	UNGU	-6.17131	39.3136	AR08UNGUJA30	L	L	86	86	128	128	170	172	90	90	102	120	180	180	82	82	146	156	242	246	92	92	148	148
ZMCP-UNGUJA-2008-MWERA-33	UNGUJA AR 2008	2008	UNGUJA	UNGUJA	AR	UNGU	-6.17131	39.3136	AR08UNGUJA31	L	L	86	88	124	124	170	174	90	90	0	0	180	182	0	0	152	156	244	246	92	92	150	150
ZMCP-UNGUJA-2008-MWERA-34	UNGUJA AR 2008	2008	UNGUJA	UNGUJA	AR	UNGU	-6.17131	39.3136	AR08UNGUJA32	L	L	86	86	126	126	0	0	90	90	120	120	178	178	82	82	150	156	236	240	90	92	150	150
ZMCP-UNGUJA-2008-MWERA-35	UNGUJA AR 2008	2008	UNGUJA	UNGUJA	AR	UNGU	-6.17131	39.3136	AR08UNGUJA33	L	L	86	86	134	134	174	176	90	90	120	120	178	180	80	80	156	156	246	252	92	104	150	150
ZMCP-UNGUJA-2008-MWERA-36	UNGUJA AR 2008	2008	UNGUJA	UNGUJA	AR	UNGU	-6.17131	39.3136	AR08UNGUJA34	L	L	86	86	124	126	168	170	90	90	104	120	178	180	80	82	146	152	238	252	84	92	150	150
ZMCP-UNGUJA-2008-MWERA-37	UNGUJA AR 2008	2008	UNGUJA	UNGUJA	AR	UNGU	-6.17131	39.3136	AR08UNGUJA35	L	L	86	88	124	126	0	0	82	90	104	104	178	178	82	96	150	152	246	252	92	92	148	150
ZMCP-UNGUJA-2008-MWERA-38	UNGUJA AR 2008	2008	UNGUJA	UNGUJA	AR	UNGU	-6.17131	39.3136	AR08UNGUJA36	L	L	86	86	132	132	0	0	90	92	112	120	182	184	82	82	146	146	252	252	92	92	148	150
ZMCP-UNGUJA-2008-MWERA-39	UNGUJA AR 2008	2008	UNGUJA	UNGUJA	AR	UNGU	-6.17131	39.3136	AR08UNGUJA37	L	L	86	88	126	126	168	170	86	86	110	120	182	184	82	82	146	150	252	252	92	92	0	0
ZMCP-UNGUJA-2008-MWERA-40	UNGUJA AR 2008	2008	UNGUJA	UNGUJA	AR	UNGU	-6.17131	39.3136	AR08UNGUJA38	L	L	86	88	0	0	168	170	90	92	118	120	180	182	80	102	146	150	244	252	92	92	150	152
ZMCP-UNGUJA-2008-MWERA-41	UNGUJA AR 2008	2008	UNGUJA	UNGUJA	AR	UNGU	-6.17131	39.3136	AR08UNGUJA39	L	L	82	86	128	132	174	174	90	90	104	122	180	182	80	98	146	156	244	244	92	92	150	150
ZMCP-UNGUJA-2008-MWERA-42	UNGUJA AR 2008	2008	UNGUJA	UNGUJA	AR	UNGU	-6.17131	39.3136	AR08UNGUJA40	L	L	86	86	126	126	0	0	92	92	104	122	178	182	80	96	156	156	238	244	92	92	148	150
ZMCP-UNGUJA-2008-MWERA-43	UNGUJA AR 2008	2008	UNGUJA	UNGUJA	AR	UNGU	-6.17131	39.3136	AR08UNGUJA41	L	L	86	86	134	134	0	0	92	92	104	104	178	182	80	82	146	156	244	244	92	92	150	150
ZMCP-UNGUJA-2008-MWERA-44	UNGUJA AR 2008	2008	UNGUJA	UNGUJA	AR	UNGU	-6.17131	39.3136	AR08UNGUJA42	L	L	86	86	0	0	0	0	82	82	104	104	170	178	80	82	156	156	244	244	92	92	150	150
ZMCP-UNGUJA-2008-MWERA-45	UNGUJA AR 2008	2008	UNGUJA	UNGUJA	AR	UNGU	-6.17131	39.3136	AR08UNGUJA43	L	L	86	86	0	0	0	0	90	96	120	120	178	178	82	82	146	152	244	244	92	92	150	150
ZMCP-UNGUJA-2008-MWERA-46	UNGUJA AR 2008	2008	UNGUJA	UNGUJA	AR	UNGU	-6.17131	39.3136	AR08UNGUJA44	L	L	86	86	0	0	0	0	90	90	104	110	170	182	80	82	146	156	240	252	92	102	150	150
ZMCP-UNGUJA-2008-MWERA-47	UNGUJA AR 2008	2008	UNGUJA	UNGUJA	AR	UNGU	-6.17131	39.3136	AR08UNGUJA45	L	L	86	86	0	0	0	0	90	90	104	120	178	184	80	82	152	152	252	252	92	92	150	150
ZMCP-UNGUJA-2008-MWERA-48	UNGUJA AR 2008	2008	UNGUJA	UNGUJA	AR	UNGU	-6.17131	39.3136	AR08UNGUJA46	L	L	86	86	0	0	0	0	92	92	120	120	178	180	80	96	150	156	244	244	92	92	150	150
ZMCP-UNGUJA-2008-MWERA-49	UNGUJA AR 2008	2008	UNGUJA	UNGUJA	AR	UNGU	-6.17131	39.3136	AR08UNGUJA47	L	L	86	86	134	134	0	0	90	90	104	120	178	182	80	102	156	156	244	246	92	92	150	150
ZMCP-UNGUJA-2008-MWERA-50	UNGUJA AR 2008	2008	UNGUJA	UNGUJA	AR	UNGU	-6.17131	39.3136	AR08UNGUJA48	L	L	86	86	138	138	0	0	92	92	104	104	180	182	82	104	146	156	252	252	92	92	148	148
ZMCP-UNGUJA-2008-MWERA-51	UNGUJA AR 2008	2008	UNGUJA	UNGUJA	AR	UNGU	-6.17131	39.3136	AR08UNGUJA49	L	L	86	86	138	138	0	0	90	90	104	120	182	182	80	80	156	152	244	244	92	92	150	150
ZMCP-UNGUJA-2008-MWERA-52	UNGUJA AR 2008	2008	UNGUJA	UNGUJA	AR	UNGU	-6.17131	39.3136	AR08UNGUJA50	L	L	86	86	138	138	0	0	90	92	104	112	180	180	80	80	152	156	244	244	92	104	150	150
Unguja AR 2010-01	UNGUJA AR 2010	2010	Unguja	UNGUJA	AR	UNGU	-6.17131	39.3136	AR10UNGUJA1	L	L	86	86	126	126	172	174	88	88	120	120	182	182	82	82	146	156	244	248	92	102	148	150
Unguja AR 2010-02	UNGUJA AR 2010	2010	Unguja	UNGUJA	AR	UNGU	-6.17131	39.3136	AR10UNGUJA2	L	L	86	86	132	132	176	176	88	90	120	120	180	180	82	82	152	156	244	244	92	92	148	150
Unguja AR 2010-03	UNGUJA AR 2010	2010	Unguja	UNGUJA	AR	UNGU	-6.17131	39.3136	AR10UNGUJA3	L	L	86	86	126	132	170	176	90	90	104	104	178	178	80	80	152	156	244	244	92	92	150	150
Unguja AR 2010-04	UNGUJA AR 2010	2010	Unguja	UNGUJA	AR	UNGU	-6.17131	39.3136	AR10UNGUJA4	L	L	86	86	124	126	170	170	90	90	104	110	178	178	80	80	146	156	244	244	92	92	150	150
Unguja AR 2010-05	UNGUJA AR 2010	2010	Unguja	UNGUJA	AR	UNGU	-6.17131	39.3136	AR10UNGUJA5	L	L	86	86	124	124	174	174	90	90	104	104	180	182	82	82	156	156	244	244	92	92	150	150
Unguja AR 2010-06	UNGUJA AR 2010	2010	Unguja	UNGUJA	AR	UNGU	-6.17131	39.3136	AR10UNGUJA6	L	L	86	86	148	148	170	170	90	90	104	116	180	182	82	98	146	156	244	252	92	92	150	152
Unguja AR 2010-07	UNGUJA AR 2010	2010	Unguja	UNGUJA	AR	UNGU	-6.17131	39.3136	AR10UNGUJA7	L	L	86	86	126	128	170	176	90	90	104	120	178	178	82	82	152	156	244	246	92	92	150	150
Unguja AR 2010-08	UNGUJA AR 2010	2010	Unguja	UNGUJA	AR	UNGU	-6.17131	39.3136	AR10UNGUJA8	L	L	80	80	0	0	170	172	82	90	104	120	180	182	80	98	146	156	244	244	92	92	150	150
Unguja AR 2010-09	UNGUJA AR 2010	2010	Unguja	UNGUJA	AR	UNGU	-6.17131	39.3136	AR10UNGUJA9	L	L	86	86	124	124	172	172	90	90	120	120	180	182	82	82	146	152	244	246	92	104	150	150
Unguja AR 2010-10	UNGUJA AR 2010	2010	Unguja	UNGUJA	AR	UNGU	-6.17131	39.3136	AR10UNGUJA10	L	L	86	86	124	126	172	172	90	92	104	120	180	180	82	82	152	156	244	244	92	92	150	150
Unguja AR 2010-11	UNGUJA AR 2010	2010	Unguja	UNGUJA	AR	UNGU	-6.17131	39.3136	AR10UNGUJA11	L	L	86	86	124	130	170	170	90	90	104	120	178	178	82	82	146	152	244	244	92	92	150	152
Unguja AR 2010-12	UNGUJA AR 2010	2010	Unguja	UNGUJA	AR	UNGU	-6.17131	39.3136	AR10UNGUJA12	L	L	86	86	126	126	172	176	90	92	104	104	178	182	82	82	156	156	240	244	90	92	150	152
Unguja AR 2010-13	UNGUJA AR 2010	2010	Unguja	UNGUJA	AR	UNGU	-6.17131	39.3136	AR10UNGUJA13	L	L	86	86	124	132	168	170	90	90	104	104	178	182	80	82	146	156	238	244	90	92	150	162
Unguja AR 2010-14	UNGUJA AR 2010	2010	Unguja	UNGUJA	AR	UNGU	-6.17131	39.3136	AR10UNGUJA14	L	L	86	86	138	148	172	172	90	92	120	120	170	184	82	84	152	152	238	244	92	92	150	150
Unguja AR 2010-15	UNGUJA AR 2010	2010	Unguja	UNGUJA	AR	UNGU	-6.17131	39.3136	AR10UNGUJA15	L	L	86	86	130	130	170	170	92	96	102	104	178	182	98	100	152	152	244	244	92	92	152	152
MTC-217-011-NJG-000007-02	ILALA	2008	ILALA	JANGWANI	GA	ILAL	-6.81593	39.2656	GA08ILALA1	S	S	84	88	128	132	172	176	94	94	100	100	184	184	78	94	156	158	240	244	90	92	166	166
MTC-217-011-NJG-000007-03	ILALA	2008	ILALA	JANGWANI	GA	ILAL	-6.81593	39.2656	GA08ILALA2	S	S	88	88	128	128	170	176	90	92	104	114	184	194	92	96	156	156	244	244	92	92	166	166
MTC-217-011-NJG-000007-07	ILALA	2008	ILALA	JANGWANI	GA	ILAL	-6.81593	39.2656	GA08ILALA3	L	S	86	88	124	128	170	170	80	90	102	114	184	188	80	96	156	156	0	0	92	92	162	164
MTC-217-011-NJG-000007-09	ILALA	2008	ILALA	JANGWANI	GA	ILAL	-6.81593	39.2656	GA08ILALA4	S	S	82	88	128	130	170	174	94	94	114	114	184	184	86	96	156	158	244	246	92	92	164	166
MTC-217-011-NJG-000007-10	ILALA	2008	ILALA	JANGWANI	GA	ILAL	-6.81593	39.2656	GA08ILALA5	L	S	86	86	132	132	172	172	90	90	102	104	184	184	86	96	156	156	248	248	78	94	162	166
MTC-217-011-NJG-000007-11	ILALA	2008	ILALA	JANGWANI	GA	ILAL	-6.81593	39.2656	GA08ILALA6	S	S	86	88	126	128	170	172	90	90	0	0	178	178	0	0	156	156	244	248	92	92	162	164
MTC-217-011-NJG-000007-13	ILALA	2008	ILALA	JANGWANI	GA	ILAL	-6.81593	39.2656	GA08ILALA7	S	S	86	86	128	132	170	172	90	90	110	112	192	192	0	0	156	156	246	246	0	0	0	0
MTC-217-011-NJG-000007-14	ILALA	2008	ILALA	JANGWANI	GA	ILAL	-6.81593	39.2656	GA08ILALA8	S	S	86	86	124	128	172	172	90	90	100	102	182	184	96	96	156	158	244	246	92	92	164	164
MTC-217-011-NJG-000007-17	ILALA	2008	ILALA	JANGWANI	GA	ILAL	-6.81593	39.2656	GA08ILALA9	L	S	86	88	126	126	176	176	90	90	104	122	184	184	86	96	156	158	242	244	92	98	164	170
MTC-217-011-NJG-000007-18	ILALA	2008	ILALA	JANGWANI	GA	ILAL	-6.81593	39.2656	GA08ILALA10	L	S	86	86	124	128	172	172	90	90	102	104	184	184	96	96	156	158	246	256	92	92	168	170
MTC-217-011-NJG-000007-19	ILALA	2008	ILALA	JANGWANI	GA	ILAL	-6.81593	39.2656	GA08ILALA11	S	S	84	86	128	128	172	176	94	94	98	100	0	0	98	98	156	156	244	248	92	100	162	164
MTC-217-011-NJG-000007-20	ILALA	2008	ILALA	JANGWANI	GA	ILAL	-6.81593	39.2656	GA08ILALA12	S	S	86	88	124	128	170	176	92	92	102	102	188	188	80	96	156	156	246	246	86	86	0	0
MTC-217-011-NJG-000007-21	ILALA	2008	ILALA	JANGWANI	GA	ILAL	-6.81593	39.2656	GA08ILALA13	L	S	84	88	128	128	172	172	92	92	102	104	188	190	82	96	156	158	246	246	78	90	164	166
MTC-217-011-NJG-000007-22	ILALA	2008	ILALA	JANGWANI	GA	ILAL	-6.81593	39.2656	GA08ILALA14	L	S	86	86	126	132	170	172	92	92	104	104	188	188	80	86	0	0	0	0	92	94	162	166
MTC-217-011-NJG-000007-25	ILALA	2008	ILALA	JANGWANI	GA	ILAL	-6.81593	39.2656	GA08ILALA15	S	S	84	88	130	130	170	176	92	92	102	104	184	188	80	82	156	158	244	250	78	92	164	168
MTC-217-011-NJG-000007-27	ILALA	2008	ILALA	JANGWANI	GA	ILAL	-6.81593	39.2656	GA08ILALA16	S	S	84	86	128	128	170	170	92	92	104	104	184	184	96	96	150	158	246	250	78	92	166	168
MTC-217-011-NJG-000007-28	ILALA	2008	ILALA	JANGWANI	GA	ILAL	-6.81593	39.2656	GA08ILALA17	S	S	84	86	126	132	170	172	0	0	104	114	184	184	96	96	150	158	246	250	76	92	162	170
MTC-217-011-NJG-000007-29	ILALA	2008	ILALA	JANGWANI	GA	ILAL	-6.81593	39.2656	GA08ILALA18	S	S	84	86	124	128	170	172	90	90	114	114	184	184	80	92	156	156	234	246	92	98	162	164
MTC-217-011-NJG-000007-33	ILALA	2008	ILALA	JANGWANI	GA	ILAL	-6.81593	39.2656	GA08ILALA19	S	S	84	84	126	128	170	170	94	96	102	104	184	188	82	86	156	156	246	246	92	92	162	166
MTC-217-011-NJG-000007-36	ILALA	2008	ILALA	JANGWANI	GA	ILAL	-6.81593	39.2656	GA08ILALA20	L	S	86	86	124	128	176	176	0	0	104	114	184	184	86	96	150	156	246	248	92	92	160	162
MTC-217-011-NJG-000007-37	ILALA	2008	ILALA	JANGWANI	GA	ILAL	-6.81593	39.2656	GA08ILALA21	L	L	84	84	128	132	170	170	0	0	104	114	184	184	80	96	156	158	246	246	92	92	162	166
MTC-217-011-NJG-000007-38	ILALA	2008	ILALA	JANGWANI	GA	ILAL	-6.81593	39.2656	GA08ILALA22	S	S	82	82	128	128	172	172	94	94	102	104	184	184	80	86	156	156	246	246	92	92	166	168
MTC-217-011-NJG-000007-42	ILALA	2008	ILALA	JANGWANI	GA	ILAL	-6.81593	39.2656	GA08ILALA23	S	S	86	86	126	126	170	176	92	92	102	114	184	184	96	104	156	156	246	248	92	92	160	162
MTC-217-011-NJG-000007-43	ILALA	2008	ILALA	JANGWANI	GA	ILAL	-6.81593	39.2656	GA08ILALA24	S	S	86	88	128	128	170	170	0	0	102	114	184	184	86	96	156	158	244	246	78	100	162	164
MTC-217-011-NJG-000007-44	ILALA	2008	ILALA	JANGWANI	GA	ILAL	-6.81593	39.2656	GA08ILALA25	L	L	86	88	128	128	170	170	92	92	102	104	184	184	96	100	156	158	0	0	90	92	164	164
MTC-217-011-NJG-000007-46	ILALA	2008	ILALA	JANGWANI	GA	ILAL	-6.81593	39.2656	GA08ILALA26	S	S	88	88	132	132	170	176	90	92	102	104	184	188	96	96	0	0	244	244	92	94	160	164
MTC-217-011-NJG-000007-48	ILALA	2008	ILALA	JANGWANI	GA	ILAL	-6.81593	39.2656	GA08ILALA27	S	S	88	88	124	128	170	170	90	92	104	104	184	188	86	96	0	0	242	246	92	92	162	164
MTC-217-011-NJG-000007-49	ILALA	2008	ILALA	JANGWANI	GA	ILAL	-6.81593	39.2656	GA08ILALA28	L	S	86	86	128	132	170	176	94	94	102	102	184	190	80	96	0	0	246	246	92	94	160	160
MTC-217-011-NJG-000007-52	ILALA	2008	ILALA	JANGWANI	GA	ILAL	-6.81593	39.2656	GA08ILALA29	L	L	86	86	128	128	170	170	90	90	104	114	184	184	80	96	0	0	242	246	94	98	154	162
MTC-217-011-NJG-000007-53	ILALA	2008	ILALA	JANGWANI	GA	ILAL	-6.81593	39.2656	GA08ILALA30	L	S	84	56	128	124	170	176	94	94	102	114	184	190	86	86	0	0	246	246	0	0	166	166
MTC-217-011-NJG-000007-55	ILALA	2008	ILALA	JANGWANI	GA	ILAL	-6.81593	39.2656	GA08ILALA31	L	L	86	88	128	128	170	176	92	94	104	114	184	188	86	96	0	0	246	252	90	92	160	166
MTC-217-011-NJG-000007-56	ILALA	2008	ILALA	JANGWANI	GA	ILAL	-6.81593	39.2656	GA08ILALA32	S	S	84	86	128	132	172	176	90	90	104	114	184	184	96	96	0	0	246	252	98	100	160	160
MTC-217-011-NJG-000007-58	ILALA	2008	ILALA	JANGWANI	GA	ILAL	-6.81593	39.2656	GA08ILALA33	S	S	82	84	124	128	170	176	90	92	114	114	184	184	80	96	0	0	244	246	92	92	160	162
MTC-217-011-NJG-000007-59	ILALA	2008	ILALA	JANGWANI	GA	ILAL	-6.81593	39.2656	GA08ILALA34	L	L	84	88	126	128	170	172	92	94	102	102	182	188	96	96	0	0	248	256	92	94	164	172
MTC-217-011-NJG-000007-60	ILALA	2008	ILALA	JANGWANI	GA	ILAL	-6.81593	39.2656	GA08ILALA35	L	S	86	88	128	128	170	172	90	90	104	104	188	188	80	80	0	0	242	246	78	92	166	166
MTC-217-011-NJG-000007-61	ILALA	2008	ILALA	JANGWANI	GA	ILAL	-6.81593	39.2656	GA08ILALA36	S	S	86	86	128	128	170	176	94	94	104	114	184	188	96	96	0	0	246	252	92	98	164	164
MTC-217-011-NJG-000007-63	ILALA	2008	ILALA	JANGWANI	GA	ILAL	-6.81593	39.2656	GA08ILALA37	S	S	86	88	124	130	172	172	92	92	102	102	182	184	94	96	0	0	246	246	0	0	0	0
MTC-217-011-NJG-000007-67	ILALA	2008	ILALA	JANGWANI	GA	ILAL	-6.81593	39.2656	GA08ILALA38	S	S	88	88	128	130	170	172	92	104	104	104	182	184	82	92	156	158	248	248	94	98	164	166
MTC-217-011-NJG-000007-68	ILALA	2008	ILALA	JANGWANI	GA	ILAL	-6.81593	39.2656	GA08ILALA39	S	S	84	88	124	128	170	172	92	92	102	110	178	184	82	96	158	158	234	246	92	92	162	166
MTC-217-011-NJG-000007-71	ILALA	2008	ILALA	JANGWANI	GA	ILAL	-6.81593	39.2656	GA08ILALA40	S	S	84	88	128	132	176	176	92	92	102	110	178	182	86	96	156	156	246	246	92	92	160	160
MTC-217-011-NJG-000007-72	ILALA	2008	ILALA	JANGWANI	GA	ILAL	-6.81593	39.2656	GA08ILALA41	L	S	86	88	128	132	172	176	94	94	102	120	184	188	80	82	150	156	246	246	94	98	164	164
MTC-217-011-NJG-000007-73	ILALA	2008	ILALA	JANGWANI	GA	ILAL	-6.81593	39.2656	GA08ILALA42	S	S	84	84	128	132	172	176	0	0	102	104	190	190	96	96	156	156	248	248	92	92	164	166
MTC-217-011-NJG-000007-75	ILALA	2008	ILALA	JANGWANI	GA	ILAL	-6.81593	39.2656	GA08ILALA43	L	S	86	88	128	128	170	176	90	90	104	114	178	184	96	96	156	156	248	248	90	94	162	166
MTC-217-011-NJG-000007-76	ILALA	2008	ILALA	JANGWANI	GA	ILAL	-6.81593	39.2656	GA08ILALA44	S	S	86	88	128	128	170	176	92	92	102	110	184	188	80	86	156	160	246	248	0	0	166	166
MTC-217-011-PPC-004-04	ILALA	2008	ILALA	MCHIKICHINI	GA	ILAL	-6.81593	39.2656	GA08ILALA45	S	S	82	86	128	132	170	176	94	94	102	112	184	190	86	96	156	160	234	246	92	92	164	168
MTC-217-011-PPC-004-07	ILALA	2008	ILALA	MCHIKICHINI	GA	ILAL	-6.81593	39.2656	GA08ILALA46	L	S	86	88	128	128	170	176	92	92	102	102	184	188	86	96	156	160	234	246	92	94	164	164
MTC-217-011-PPC-004-08	ILALA	2008	ILALA	MCHIKICHINI	GA	ILAL	-6.81593	39.2656	GA08ILALA47	L	S	82	86	128	128	170	170	94	94	104	118	184	190	96	96	156	156	246	246	92	92	162	166
MTC-217-011-PPC-004-09	ILALA	2008	ILALA	MCHIKICHINI	GA	ILAL	-6.81593	39.2656	GA08ILALA48	n/a	n/a	82	82	128	128	170	170	92	92	112	112	184	184	80	92	150	158	246	246	92	94	162	164
MTC-217-011-PPC-004-10	ILALA	2008	ILALA	MCHIKICHINI	GA	ILAL	-6.81593	39.2656	GA08ILALA49	n/a	n/a	86	88	128	128	170	172	90	102	102	114	190	190	96	96	156	158	246	246	78	92	158	170
MTC-217-011-PPC-004-11	ILALA	2008	ILALA	MCHIKICHINI	GA	ILAL	-6.81593	39.2656	GA08ILALA50	n/a	n/a	86	88	128	128	170	172	90	90	0	0	0	0	76	76	156	156	246	246	92	92	160	162
MTC-217-011-PPC-004-12	ILALA	2008	ILALA	MCHIKICHINI	GA	ILAL	-6.81593	39.2656	GA08ILALA51	n/a	n/a	84	84	128	128	172	176	90	90	102	102	184	184	80	96	156	158	244	244	90	92	160	168
MTC-217-011-PPC-004-13	ILALA	2008	ILALA	MCHIKICHINI	GA	ILAL	-6.81593	39.2656	GA08ILALA52	n/a	n/a	88	88	124	132	172	176	92	92	102	104	184	184	82	96	156	156	246	248	90	92	162	164
MTC-217-011-PPC-004-14	ILALA	2008	ILALA	MCHIKICHINI	GA	ILAL	-6.81593	39.2656	GA08ILALA53	n/a	n/a	86	88	124	132	170	176	90	90	114	114	184	184	96	96	156	156	248	256	106	102	0	0
MTC-217-011-PPC-004-15	ILALA	2008	ILALA	MCHIKICHINI	GA	ILAL	-6.81593	39.2656	GA08ILALA54	n/a	n/a	84	84	128	128	170	172	92	92	0	0	0	0	0	0	150	156	244	256	92	98	162	164
MTC-217-011-PPC-004-17	ILALA	2008	ILALA	MCHIKICHINI	GA	ILAL	-6.81593	39.2656	GA08ILALA55	n/a	n/a	86	86	128	132	170	174	94	94	0	0	0	0	0	0	0	0	238	238	0	0	0	0
MTC-217-011-PPC-004-22	ILALA	2008	ILALA	MCHIKICHINI	GA	ILAL	-6.81593	39.2656	GA08ILALA56	n/a	n/a	88	88	124	124	172	176	90	90	0	0	0	0	0	0	156	158	246	248	0	0	0	0
MTC-217-011-PPC-004-24	ILALA	2008	ILALA	MCHIKICHINI	GA	ILAL	-6.81593	39.2656	GA08ILALA57	n/a	n/a	86	88	124	128	172	176	92	92	104	104	184	188	96	96	156	156	246	248	102	102	0	0
MTC-217-011-PPC-004-26	ILALA	2008	ILALA	MCHIKICHINI	GA	ILAL	-6.81593	39.2656	GA08ILALA58	n/a	n/a	86	86	126	128	170	176	92	92	102	114	186	188	82	96	150	156	242	248	88	90	0	0
MTC-217-011-PPC-002-01	KINONDONI	2008	KINONDONI	MZIMUNI	GA	KINO	-6.79221	39.2545	GA08KINONDONI1	S	S	86	86	126	128	170	172	94	94	110	114	184	188	86	96	156	158	246	252	92	98	164	166
MTC-217-011-PPC-002-02	KINONDONI	2008	KINONDONI	MZIMUNI	GA	KINO	-6.79221	39.2545	GA08KINONDONI2	L	S	84	84	132	132	170	172	92	104	0	0	0	0	0	0	156	158	246	246	78	92	166	168
MTC-217-011-PPC-002-03	KINONDONI	2008	KINONDONI	MZIMUNI	GA	KINO	-6.79221	39.2545	GA08KINONDONI3	S	S	86	88	126	128	170	172	90	102	102	114	182	186	92	96	156	158	246	246	94	98	166	170
MTC-217-011-PPC-002-04	KINONDONI	2008	KINONDONI	MZIMUNI	GA	KINO	-6.79221	39.2545	GA08KINONDONI4	L	S	84	86	128	128	170	170	92	92	104	114	184	190	82	96	156	156	246	246	98	98	164	164
MTC-217-011-PPC-002-06	KINONDONI	2008	KINONDONI	MZIMUNI	GA	KINO	-6.79221	39.2545	GA08KINONDONI5	L	S	86	86	126	128	0	0	94	102	102	102	184	184	80	86	156	156	242	256	92	92	164	164
MTC-217-011-PPC-002-07	KINONDONI	2008	KINONDONI	NDUGUNI	GA	KINO	-6.79221	39.2545	GA08KINONDONI6	L	S	84	86	126	128	170	170	92	102	102	114	184	184	96	96	156	158	246	256	92	94	164	166
MTC-217-011-PPC-002-08	KINONDONI	2008	KINONDONI	MAGOMENI	GA	KINO	-6.79221	39.2545	GA08KINONDONI7	L	L	88	88	128	128	172	172	94	94	102	114	182	184	86	94	156	158	246	246	92	94	160	164
MTC-217-011-PPC-002-09	KINONDONI	2008	KINONDONI	MIKOCHENI	GA	KINO	-6.79221	39.2545	GA08KINONDONI8	L	S	82	86	128	128	172	176	92	92	104	112	180	184	82	96	156	160	242	244	92	92	164	166
MTC-217-011-PPC-002-10	KINONDONI	2008	KINONDONI	MZIMUNI	GA	KINO	-6.79221	39.2545	GA08KINONDONI9	S	S	82	86	126	128	172	176	92	92	92	98	0	0	82	88	156	156	246	246	92	98	160	168
MTC-217-011-PPC-002-11	KINONDONI	2008	KINONDONI	KINONDONI	GA	KINO	-6.79221	39.2545	GA08KINONDONI10	S	S	86	88	126	126	170	176	0	0	102	104	188	194	96	96	156	156	248	248	98	100	164	166
MTC-217-011-PPC-002-12	KINONDONI	2008	KINONDONI	MZIMUNI	GA	KINO	-6.79221	39.2545	GA08KINONDONI11	L	S	84	84	124	128	174	176	94	94	104	104	184	184	86	96	156	156	234	246	90	94	162	164
MTC-217-011-PPC-002-14	KINONDONI	2008	KINONDONI	MWANANYAMALA	GA	KINO	-6.79221	39.2545	GA08KINONDONI12	S	S	84	88	124	124	170	176	92	104	104	116	188	188	80	80	156	156	246	246	92	92	166	168
MTC-217-011-PPC-002-15	KINONDONI	2008	KINONDONI	MZIMUNI	GA	KINO	-6.79221	39.2545	GA08KINONDONI13	S	S	86	86	128	128	170	176	92	92	114	114	184	184	86	96	156	156	256	256	92	92	162	170
MTC-217-011-PPC-002-16	KINONDONI	2008	KINONDONI	MZIMUNI	GA	KINO	-6.79221	39.2545	GA08KINONDONI14	L	S	86	88	128	128	170	176	90	90	104	114	184	184	96	96	156	156	256	256	98	100	158	164
MTC-217-011-PPC-002-17	KINONDONI	2008	KINONDONI	MZIMUNI	GA	KINO	-6.79221	39.2545	GA08KINONDONI15	S	S	86	86	128	130	170	170	90	90	104	104	180	180	80	82	156	156	248	248	92	98	160	162
MTC-217-011-PPC-002-18	KINONDONI	2008	KINONDONI	MAGOMENI	GA	KINO	-6.79221	39.2545	GA08KINONDONI16	L	S	88	88	128	128	170	172	94	94	104	104	184	184	82	96	156	160	246	256	92	94	160	164
MTC-217-011-PPC-002-19	KINONDONI	2008	KINONDONI	MZIMUNI	GA	KINO	-6.79221	39.2545	GA08KINONDONI17	L	S	86	86	128	132	170	176	94	94	102	102	188	188	86	86	150	156	242	246	92	98	160	164
MTC-217-011-PPC-002-21	KINONDONI	2008	KINONDONI	MZIMUNI	GA	KINO	-6.79221	39.2545	GA08KINONDONI18	S	S	82	88	128	128	170	170	90	90	114	114	184	184	82	96	156	158	242	248	94	98	164	166
MTC-217-011-PPC-002-24	KINONDONI	2008	KINONDONI	MIKOCHENI	GA	KINO	-6.79221	39.2545	GA08KINONDONI19	S	S	86	86	128	128	170	176	92	92	102	114	184	188	82	96	156	156	252	256	78	92	160	162
MTC-217-011-PPC-002-25	KINONDONI	2008	KINONDONI	MWANANYAMALA	GA	KINO	-6.79221	39.2545	GA08KINONDONI20	S	S	86	86	126	128	172	172	94	94	104	114	184	184	80	96	150	158	248	256	92	98	0	0
MTC-217-011-PPC-002-26	KINONDONI	2008	KINONDONI	MWANANYAMALA	GA	KINO	-6.79221	39.2545	GA08KINONDONI21	L	S	82	88	126	128	172	174	94	94	92	92	0	0	80	88	156	158	248	256	92	92	166	166
MTC-217-011-PPC-002-28	KINONDONI	2008	KINONDONI	MWANANYAMALA	GA	KINO	-6.79221	39.2545	GA08KINONDONI22	L	S	82	88	126	128	170	170	94	94	102	104	182	184	82	96	156	160	146	248	90	92	162	166
MTC-217-011-PPC-002-30	KINONDONI	2008	KINONDONI	MWANANYAMALA	GA	KINO	-6.79221	39.2545	GA08KINONDONI23	S	S	86	86	124	128	170	172	94	96	104	114	188	188	80	96	156	156	244	246	78	92	164	164
MTC-217-011-PPC-002-31	KINONDONI	2008	KINONDONI	MWANANYAMALA	GA	KINO	-6.79221	39.2545	GA08KINONDONI24	S	S	84	86	124	128	172	176	92	104	102	104	188	188	80	86	156	160	246	248	92	92	162	164
MTC-217-011-PPC-002-33	KINONDONI	2008	KINONDONI	MAGOMENI	GA	KINO	-6.79221	39.2545	GA08KINONDONI25	S	S	84	86	128	128	170	172	94	94	102	120	184	184	80	86	156	156	244	246	90	92	160	160
MTC-217-011-PPC-002-34	KINONDONI	2008	KINONDONI	MAGOMENI	GA	KINO	-6.79221	39.2545	GA08KINONDONI26	L	L	84	86	124	126	170	176	92	94	114	114	184	184	96	96	156	156	248	248	78	94	160	166
MTC-217-011-PPC-002-35	KINONDONI	2008	KINONDONI	MAGOMENI	GA	KINO	-6.79221	39.2545	GA08KINONDONI27	S	S	82	86	128	128	170	176	94	94	114	114	188	190	86	86	156	156	248	248	92	94	162	164
MTC-217-011-PPC-002-36	KINONDONI	2008	KINONDONI	MZIMUNI	GA	KINO	-6.79221	39.2545	GA08KINONDONI28	S	S	86	88	128	128	172	176	92	92	102	114	184	184	86	92	156	158	246	252	92	92	162	164
MTC-217-011-PPC-002-37	KINONDONI	2008	KINONDONI	MWANANYAMALA	GA	KINO	-6.79221	39.2545	GA08KINONDONI29	L	S	86	88	128	128	172	172	90	90	102	104	184	188	80	96	156	156	246	248	92	94	160	160
MTC-217-011-PPC-002-38	KINONDONI	2008	KINONDONI	MAGOMENI	GA	KINO	-6.79221	39.2545	GA08KINONDONI30	S	S	96	88	126	128	170	170	90	90	102	104	182	184	80	92	156	156	246	246	92	92	160	164
MTC-217-011-PPC-002-39	KINONDONI	2008	KINONDONI	MZIMUNI	GA	KINO	-6.79221	39.2545	GA08KINONDONI31	L	S	86	86	126	132	170	170	92	92	114	114	184	190	80	80	156	158	242	246	92	92	162	166
MTC-217-011-PPC-002-40	KINONDONI	2008	KINONDONI	MIKOCHENI	GA	KINO	-6.79221	39.2545	GA08KINONDONI32	L	S	86	88	124	128	172	176	90	90	0	0	0	0	64	68	156	158	244	246	92	92	164	168
MTC-217-011-PPC-002-41	KINONDONI	2008	KINONDONI	MAGOMENI	GA	KINO	-6.79221	39.2545	GA08KINONDONI33	S	S	86	86	128	132	170	176	92	92	102	102	184	188	80	92	156	156	246	246	92	92	160	166
MTC-217-011-PPC-002-44	KINONDONI	2008	KINONDONI	MWANANYAMALA	GA	KINO	-6.79221	39.2545	GA08KINONDONI34	L	S	88	88	128	132	170	176	94	94	114	114	182	188	86	96	156	158	242	244	78	98	168	168
MTC-217-011-PPC-002-46	KINONDONI	2008	KINONDONI	MAGOMENI	GA	KINO	-6.79221	39.2545	GA08KINONDONI35	S	S	86	86	126	134	174	176	90	90	102	120	184	188	82	96	156	156	246	246	92	94	164	164
MTC-217-011-PPC-002-48	KINONDONI	2008	KINONDONI	MZIMUNI	GA	KINO	-6.79221	39.2545	GA08KINONDONI36	S	S	88	88	124	128	170	170	90	90	104	114	184	184	86	94	156	156	242	246	92	94	164	164
MTC-217-011-PPC-002-51	KINONDONI	2008	KINONDONI	MZIMUNI	GA	KINO	-6.79221	39.2545	GA08KINONDONI37	S	S	88	88	124	132	170	176	92	92	102	110	184	190	82	96	156	156	242	246	92	92	158	168
MTC-217-011-PPC-002-53	KINONDONI	2008	KINONDONI	MWANANYAMALA	GA	KINO	-6.79221	39.2545	GA08KINONDONI38	S	S	80	86	126	130	170	170	0	0	102	104	0	0	80	82	156	156	238	238	92	92	164	166
MTC-217-011-PPC-003-01	TEMEKE	2008	TEMEKE	AZIMIO	GA	TEME	-6.84127	39.2865	GA08TEMEKE1	S	S	86	88	124	128	170	170	90	90	104	116	186	190	82	96	155	155	244	246	92	92	162	168
MTC-217-011-PPC-003-02	TEMEKE	2008	TEMEKE	AZIMIO	GA	TEME	-6.84127	39.2865	GA08TEMEKE2	L	S	88	88	128	128	170	170	90	96	104	104	184	190	80	82	155	158	246	248	92	94	160	162
MTC-217-011-PPC-003-03	TEMEKE	2008	TEMEKE	AZIMIO	GA	TEME	-6.84127	39.2865	GA08TEMEKE3	L	S	84	88	128	128	170	172	94	94	104	114	184	194	96	96	155	155	246	246	92	92	160	162
MTC-217-011-PPC-003-04	TEMEKE	2008	TEMEKE	AZIMIO	GA	TEME	-6.84127	39.2865	GA08TEMEKE4	L	S	86	86	130	130	170	170	94	94	104	114	184	190	80	94	155	155	244	246	92	92	154	158
MTC-217-011-PPC-003-06	TEMEKE	2008	TEMEKE	AZIMIO	GA	TEME	-6.84127	39.2865	GA08TEMEKE5	L	S	88	88	132	132	170	170	90	90	102	104	184	188	86	92	155	158	246	246	92	92	164	164
MTC-217-011-PPC-003-07	TEMEKE	2008	TEMEKE	AZIMIO	GA	TEME	-6.84127	39.2865	GA08TEMEKE6	S	S	0	0	0	0	0	0	90	90	102	104	184	184	80	96	155	155	240	246	90	100	162	166
MTC-217-011-PPC-003-10	TEMEKE	2008	TEMEKE	AZIMIO	GA	TEME	-6.84127	39.2865	GA08TEMEKE7	S	S	84	86	124	128	170	176	90	90	102	102	182	184	80	96	152	155	246	246	92	92	160	164
MTC-217-011-PPC-003-11	TEMEKE	2008	TEMEKE	AZIMIO	GA	TEME	-6.84127	39.2865	GA08TEMEKE8	L	S	86	88	128	128	170	176	0	0	102	114	184	188	96	96	155	155	246	246	90	98	164	164
MTC-217-011-PPC-003-13	TEMEKE	2008	TEMEKE	AZIMIO	GA	TEME	-6.84127	39.2865	GA08TEMEKE9	S	S	84	88	122	132	170	176	90	96	102	104	184	184	80	96	155	158	246	248	90	90	162	162
MTC-217-011-PPC-003-14	TEMEKE	2008	TEMEKE	AZIMIO	GA	TEME	-6.84127	39.2865	GA08TEMEKE10	S	S	86	88	128	128	170	176	90	96	102	104	184	186	86	96	149	155	246	246	90	98	160	162
MTC-217-011-PPC-003-15	TEMEKE	2008	TEMEKE	AZIMIO	GA	TEME	-6.84127	39.2865	GA08TEMEKE11	S	S	84	84	128	128	170	170	94	94	104	114	184	184	86	96	149	158	244	254	90	92	154	166
MTC-217-011-PPC-003-16	TEMEKE	2008	TEMEKE	AZIMIO	GA	TEME	-6.84127	39.2865	GA08TEMEKE12	S	S	86	86	0	0	170	170	94	94	102	102	184	184	80	88	155	155	246	248	90	92	158	160
MTC-217-011-PPC-003-17	TEMEKE	2008	TEMEKE	AZIMIO	GA	TEME	-6.84127	39.2865	GA08TEMEKE13	L	S	0	0	0	0	0	0	90	90	104	116	184	184	78	88	158	161	242	246	92	94	154	164
MTC-217-011-PPC-003-19	TEMEKE	2008	TEMEKE	AZIMIO	GA	TEME	-6.84127	39.2865	GA08TEMEKE14	L	L	86	88	124	128	170	176	92	92	102	102	182	184	80	80	155	155	244	248	92	100	164	172
MTC-217-011-PPC-003-21	TEMEKE	2008	TEMEKE	AZIMIO	GA	TEME	-6.84127	39.2865	GA08TEMEKE15	L	S	88	88	128	128	170	172	90	92	104	104	184	184	92	96	155	155	246	250	94	98	160	166
MTC-217-011-PPC-003-23	TEMEKE	2008	TEMEKE	AZIMIO	GA	TEME	-6.84127	39.2865	GA08TEMEKE16	S	S	84	86	124	130	170	172	92	92	104	114	184	184	0	0	0	0	0	0	90	100	162	166
MTC-217-011-PPC-003-24	TEMEKE	2008	TEMEKE	AZIMIO	GA	TEME	-6.84127	39.2865	GA08TEMEKE17	S	S	84	86	126	128	176	176	90	92	0	0	0	0	88	92	0	0	0	0	92	92	166	166
MTC-217-011-PPC-003-28	TEMEKE	2008	TEMEKE	AZIMIO	GA	TEME	-6.84127	39.2865	GA08TEMEKE18	L	L	0	0	0	0	0	0	90	92	0	0	0	0	86	94	149	155	248	252	90	92	164	164
MTC-217-011-PPC-003-30	TEMEKE	2008	TEMEKE	AZIMIO	GA	TEME	-6.84127	39.2865	GA08TEMEKE19	L	S	84	88	124	128	170	170	90	90	0	0	0	0	86	96	149	155	246	246	92	94	164	166
MTC-217-011-PPC-003-42	TEMEKE	2008	TEMEKE	AZIMIO	GA	TEME	-6.84127	39.2865	GA08TEMEKE20	L	S	84	84	128	128	170	176	90	92	104	104	182	184	96	96	155	155	246	246	0	0	0	0
MTC-217-011-PPC-001-09	TEMEKE	2008	TEMEKE	MTONI	GA	TEME	-6.84127	39.2865	GA08TEMEKE21	S	S	86	86	128	132	170	170	90	92	0	0	0	0	82	96	155	155	246	250	92	92	154	166
MTC-217-011-PPC-001-12	TEMEKE	2008	TEMEKE	MTONI	GA	TEME	-6.84127	39.2865	GA08TEMEKE22	L	L	86	88	128	128	170	176	90	90	0	0	0	0	86	96	155	155	242	254	92	92	164	166
MTC-217-011-PPC-001-19	TEMEKE	2008	TEMEKE	MTONI	GA	TEME	-6.84127	39.2865	GA08TEMEKE23	L	S	84	84	128	128	170	172	90	90	102	114	184	188	92	94	155	155	246	246	92	100	164	166
MTC-217-011-PPC-005-30	TEMEKE	2008	TEMEKE	MTONI	GA	TEME	-6.84127	39.2865	GA08TEMEKE24	L	L	82	84	`128	128	172	172	0	0	104	114	184	184	0	0	0	0	0	0	92	94	164	166
MTC-217-011-PPC-005-31	TEMEKE	2008	TEMEKE	MTONI	GA	TEME	-6.84127	39.2865	GA08TEMEKE25	L	S	0	0	0	0	0	0	94	94	102	102	180	184	0	0	0	0	0	0	0	0	0	0
MTC-217-011-PPC-005-36	TEMEKE	2008	TEMEKE	MTONI	GA	TEME	-6.84127	39.2865	GA08TEMEKE26	L	S	0	0	0	0	0	0	94	94	0	0	0	0	0	0	0	0	0	0	0	0	0	0
MTC-217-011-PPC-003-05	TEMEKE	2008	TEMEKE	MTONI	GA	TEME	-6.84127	39.2865	GA08TEMEKE27	S	S	0	0	0	0	0	0	0	0	0	0	0	0	0	0	0	0	0	0	0	0	0	0
MTC-217-011-PPC-003-09	TEMEKE	2008	TEMEKE	MTONI	GA	TEME	-6.84127	39.2865	GA08TEMEKE28	L	S	0	0	0	0	0	0	90	92	102	104	184	184	0	0	0	0	0	0	0	0	0	0
MTC-217-011-PPC-003-25	TEMEKE	2008	TEMEKE	MTONI	GA	TEME	-6.84127	39.2865	GA08TEMEKE29	S	S	0	0	0	0	0	0	94	94	0	0	0	0	0	0	0	0	0	0	0	0	0	0
MTC-217-011-PPC-003-26	TEMEKE	2008	TEMEKE	MTONI	GA	TEME	-6.84127	39.2865	GA08TEMEKE30	L	S	0	0	0	0	0	0	92	92	0	0	0	0	0	0	0	0	0	0	0	0	0	0
MTC-217-011-PPC-003-29	TEMEKE	2008	TEMEKE	MTONI	GA	TEME	-6.84127	39.2865	GA08TEMEKE31	L	S	0	0	0	0	0	0	92	92	0	0	0	0	0	0	0	0	0	0	0	0	0	0
MTC-217-011-PPC-003-40	TEMEKE	2008	TEMEKE	MTONI	GA	TEME	-6.84127	39.2865	GA08TEMEKE32	S	S	0	0	0	0	0	0	90	92	0	0	0	0	0	0	0	0	0	0	0	0	0	0
MTC-217-011-PPC-003-41	TEMEKE	2008	TEMEKE	MTONI	GA	TEME	-6.84127	39.2865	GA08TEMEKE33	L	S	0	0	0	0	0	0	90	92	0	0	0	0	0	0	0	0	0	0	0	0	0	0
MTC-217-011-PPC-001-03	TEMEKE	2008	TEMEKE	KURASINI	GA	TEME	-6.84127	39.2865	GA08TEMEKE34	L	S	0	0	0	0	0	0	90	90	104	114	0	0	0	0	0	0	0	0	0	0	0	0
MTC-217-011-PPC-001-05	TEMEKE	2008	TEMEKE	KURASINI	GA	TEME	-6.84127	39.2865	GA08TEMEKE35	L	S	0	0	0	0	0	0	90	90	0	0	0	0	0	0	0	0	0	0	0	0	0	0
MTC-217-011-PPC-001-06	TEMEKE	2008	TEMEKE	KURASINI	GA	TEME	-6.84127	39.2865	GA08TEMEKE36	L	S	0	0	0	0	0	0	90	90	0	0	0	0	0	0	0	0	0	0	0	0	0	0
MTC-217-011-PPC-001-10	TEMEKE	2008	TEMEKE	KURASINI	GA	TEME	-6.84127	39.2865	GA08TEMEKE37	S	S	84	84	126	128	170	170	90	90	114	114	184	184	94	96	155	158	248	250	92	94	164	166
MTC-217-011-PPC-001-14	TEMEKE	2008	TEMEKE	KURASINI	GA	TEME	-6.84127	39.2865	GA08TEMEKE38	S	S	86	86	124	132	172	176	94	94	104	104	182	184	86	96	155	155	248	248	90	94	162	164
MTC-217-011-PPC-001-15	TEMEKE	2008	TEMEKE	KURASINI	GA	TEME	-6.84127	39.2865	GA08TEMEKE39	L	S	86	88	124	126	170	176	90	96	114	114	184	188	96	96	158	158	246	248	90	92	162	166
MTC-217-011-PPC-001-17	TEMEKE	2008	TEMEKE	KURASINI	GA	TEME	-6.84127	39.2865	GA08TEMEKE40	S	S	86	88	128	130	170	176	90	94	102	114	184	184	95	95	149	155	246	246	92	98	154	166
MTC-217-011-PPC-001-22	TEMEKE	2008	TEMEKE	KURASINI	GA	TEME	-6.84127	39.2865	GA08TEMEKE41	S	S	86	86	128	132	170	170	94	94	102	104	184	184	80	96	149	149	246	248	92	92	164	168
MTC-217-011-PPC-001-23	TEMEKE	2008	TEMEKE	KURASINI	GA	TEME	-6.84127	39.2865	GA08TEMEKE42	L	L	84	86	130	132	172	176	92	92	102	114	184	184	80	86	149	149	246	248	92	92	160	166
MTC-217-011-PPC-001-24	TEMEKE	2008	TEMEKE	KURASINI	GA	TEME	-6.84127	39.2865	GA08TEMEKE43	L	L	86	86	132	132	170	172	90	96	104	114	184	184	86	96	155	155	242	254	92	92	160	160
MTC-217-011-PPC-001-25	TEMEKE	2008	TEMEKE	KURASINI	GA	TEME	-6.84127	39.2865	GA08TEMEKE44	L	L	86	88	128	128	170	172	94	94	104	114	184	184	96	96	155	155	246	246	92	94	164	164
MTC-217-011-PPC-001-26	TEMEKE	2008	TEMEKE	KURASINI	GA	TEME	-6.84127	39.2865	GA08TEMEKE45	S	S	88	88	124	128	170	176	94	94	102	114	184	184	80	86	155	158	246	254	94	98	164	166
MTC-217-011-PPC-001-27	TEMEKE	2008	TEMEKE	KURASINI	GA	TEME	-6.84127	39.2865	GA08TEMEKE46	n/a	n/a	86	88	128	132	170	176	82	92	104	114	184	194	80	82	155	155	244	254	90	92	162	164
MTC-217-011-PPC-001-34	TEMEKE	2008	TEMEKE	KURASINI	GA	TEME	-6.84127	39.2865	GA08TEMEKE47	n/a	n/a	86	88	128	132	172	174	0	0	104	104	188	190	94	96	155	155	248	248	92	92	164	166
MTC-217-011-PPC-001-36	TEMEKE	2008	TEMEKE	KURASINI	GA	TEME	-6.84127	39.2865	GA08TEMEKE48	n/a	n/a	84	88	124	124	170	176	0	0	102	114	184	190	96	96	155	155	246	254	90	98	160	164
MTC-217-011-PPC-005-25	TEMEKE	2008	TEMEKE	KURASINI	GA	TEME	-6.84127	39.2865	GA08TEMEKE49	n/a	n/a	86	86	124	130	170	172	94	94	102	104	186	188	94	96	149	155	246	246	92	92	162	166
MTC-217-011-PPC-005-32	TEMEKE	2008	TEMEKE	KURASINI	GA	TEME	-6.84127	39.2865	GA08TEMEKE50	n/a	n/a	86	88	128	132	170	176	94	94	102	102	188	188	80	92	155	155	246	254	90	92	166	168
MTC-217-011-PPC-001-02	DAR AR	2008	TEMEKE	TEMEKE	AR	DAR	-6.84127	39.2865	AR08DAR1	L	L	86	86	126	128	168	174	82	86	104	104	180	180	82	82	146	150	244	252	92	92	150	150
MTC-217-011-PPC-001-08	DAR AR	2008	TEMEKE	MTONI	AR	DAR	-6.84127	39.2865	AR08DAR2	L	L	82	86	134	136	168	174	90	90	120	120	178	184	82	102	156	156	240	246	92	92	150	150
MTC-217-011-PPC-001-11	DAR AR	2008	TEMEKE	MTONI	AR	DAR	-6.84127	39.2865	AR08DAR3	L	L	82	86	124	132	172	176	90	90	104	120	178	180	82	92	146	156	242	252	92	92	148	150
MTC-217-011-PPC-001-16	DAR AR	2008	TEMEKE	KEKO	AR	DAR	-6.84127	39.2865	AR08DAR4	L	L	84	84	126	126	174	176	90	90	102	120	178	180	82	82	152	156	240	244	90	92	148	150
MTC-217-011-PPC-001-41	DAR AR	2008	TEMEKE	AZIMIO	AR	DAR	-6.84127	39.2865	AR08DAR5	fail	fail	84	86	124	130	174	176	90	92	102	120	0	0	80	82	156	158	240	244	84	92	150	150
MTC-217-011-PPC-001-52	DAR AR	2008	TEMEKE	MTONI	AR	DAR	-6.84127	39.2865	AR08DAR6	L	L	88	88	126	126	0	0	82	90	102	120	170	180	96	96	146	152	242	252	90	92	148	150
MTC-217-011-PPC-001-53	DAR AR	2008	TEMEKE	MTONI	AR	DAR	-6.84127	39.2865	AR08DAR7	L	L	86	88	126	126	170	172	90	92	102	120	170	180	82	82	146	150	244	252	90	92	148	150
MTC-217-011-PPC-003-34	DAR AR	2008	TEMEKE	AZIMIO	AR	DAR	-6.84127	39.2865	AR08DAR8	fail	fail	84	84	124	132	174	176	82	90	104	104	170	178	82	82	150	156	244	252	0	0	0	0
MTC-217-011-PPC-003-39	DAR AR	2008	TEMEKE	TEMEKE	AR	DAR	-6.84127	39.2865	AR08DAR9	L	L	86	86	126	126	170	176	90	90	102	120	180	180	82	82	156	156	244	246	90	92	150	150
MTC-217-011-PPC-005-03	DAR AR	2008	KINONDONI	MAGOMENI	AR	DAR	-6.84127	39.2865	AR08DAR10	L	S	86	88	126	128	174	176	90	92	104	114	180	180	80	82	156	158	244	244	92	92	150	152
MTC-217-011-PPC-005-13	DAR AR	2008	KINONDONI	MIKOCHENI	AR	DAR	-6.84127	39.2865	AR08DAR11	L	L	86	88	126	126	0	0	92	96	102	120	180	180	82	82	156	156	244	244	92	92	150	150
MTC-217-011-PPC-005-24	DAR AR	2008	TEMEKE	MTONI	AR	DAR	-6.84127	39.2865	AR08DAR12	L	L	86	86	124	126	174	176	82	90	104	104	178	178	82	102	146	152	244	244	90	92	148	150
MTC-217-011-PPC-005-26	DAR AR	2008	TEMEKE	KEKO	AR	DAR	-6.84127	39.2865	AR08DAR13	L	L	84	86	126	128	174	176	90	92	102	120	178	182	82	102	146	156	246	246	84	92	148	148
MTC-217-011-PPC-005-33	DAR AR	2008	TEMEKE	TEMEKE	AR	DAR	-6.84127	39.2865	AR08DAR14	L	L	86	86	124	124	172	176	90	92	104	112	178	180	80	82	146	152	242	242	90	92	148	150
MTC-217-011-PPC-005-35	DAR AR	2008	TEMEKE	MTONI	AR	DAR	-6.84127	39.2865	AR08DAR15	L	L	86	88	126	132	174	176	90	92	104	112	180	180	80	82	150	156	238	244	92	92	148	150
MTC-217-011-PPC-005-37	DAR AR	2008	TEMEKE	MTONI	AR	DAR	-6.84127	39.2865	AR08DAR16	L	L	88	88	126	140	174	174	90	92	104	104	180	182	82	82	156	156	238	244	92	92	150	150
MTC-217-011-PPC-002-22	DAR AR	2008	KINONDONI	MIKOCHENI	AR	DAR	-6.84127	39.2865	AR08DAR17	L	L	86	88	126	126	176	176	82	92	104	112	180	180	82	82	146	156	244	244	92	92	150	150
MTC-217-011-PPC-002-23	DAR AR	2008	KINONDONI	MZIMUNI	AR	DAR	-6.84127	39.2865	AR08DAR18	L	L	86	88	124	126	172	176	90	92	120	120	178	184	82	82	156	156	242	244	92	92	148	150
MTC-217-011-PPC-002-29	DAR AR	2008	KINONDONI	MWANANYAMALA	AR	DAR	-6.84127	39.2865	AR08DAR19	L	L	84	88	136	140	170	176	88	90	102	104	180	180	82	104	0	0	244	244	92	92	148	150
MTC-217-011-PPC-002-32	DAR AR	2008	KINONDONI	MAGOMENI	AR	DAR	-6.84127	39.2865	AR08DAR20	L	L	86	86	148	150	170	176	90	90	104	104	178	182	80	82	146	156	244	252	90	92	148	150
MTC-217-011-PPC-002-47	DAR AR	2008	KINONDONI	MIKOCHENI	AR	DAR	-6.84127	39.2865	AR08DAR21	L	L	86	88	126	128	170	172	0	0	102	112	180	180	80	82	144	152	0	0	90	92	150	150
MTC-217-011-PPC-004-27	DAR AR	2008	ILALA	SEGEREA	AR	DAR	-6.84127	39.2865	AR08DAR22	L	L	86	88	126	126	170	170	90	92	120	120	178	186	80	80	156	156	244	244	92	92	148	152
MTC-217-011-PPC-004-31	DAR AR	2008	ILALA	MCHIKICHINI	AR	DAR	-6.84127	39.2865	AR08DAR23	L	L	84	84	126	126	170	176	90	92	118	120	178	184	80	92	138	152	240	246	92	92	148	150
MTC-217-011-PPC-004-34	DAR AR	2008	ILALA	ILALA	AR	DAR	-6.84127	39.2865	AR08DAR24	L	L	82	84	124	126	174	174	88	90	102	120	178	180	82	82	146	156	244	246	92	92	150	150
MTC-217-001-NJG-000008-24	DAR AR	2008	ILALA	JANGWANI	AR	DAR	-6.84127	39.2865	AR08DAR25	L	L	88	88	124	126	172	176	90	92	102	120	180	184	80	82	146	156	236	244	92	92	150	150
MTC-217-001-NJG-000008-40	DAR AR	2008	ILALA	JANGWANI	AR	DAR	-6.84127	39.2865	AR08DAR26	L	L	88	88	132	134	176	176	90	96	104	120	180	182	82	102	146	156	244	244	92	92	150	150
MTC-217-011-NJG-0000009-19	DAR AR	2008	ILALA	JANGWANI	AR	DAR	-6.84127	39.2865	AR08DAR27	L	L	88	88	126	130	172	176	88	90	104	120	180	182	80	102	150	156	238	244	90	92	150	150
MTC-217-011-NJG-0000009-61	DAR AR	2008	ILALA	JANGWANI	AR	DAR	-6.84127	39.2865	AR08DAR28	L	L	84	88	124	128	170	176	82	90	104	120	180	180	82	104	156	146	244	252	92	92	148	152
MTC-217-011-NJG-0000009-70	DAR AR	2008	ILALA	JANGWANI	AR	DAR	-6.84127	39.2865	AR08DAR29	L	L	84	88	124	124	170	176	82	90	118	120	178	180	82	96	156	156	244	244	90	92	150	150
MTC-217-011-NJG-000007-62	DAR AR	2008	ILALA	JANGWANI	AR	DAR	-6.84127	39.2865	AR08DAR30	L	L	96	88	124	126	172	176	92	92	102	120	180	182	82	82	156	156	246	246	92	92	148	152
MTC-217-011-NJG-000007-64	DAR AR	2008	ILALA	JANGWANI	AR	DAR	-6.84127	39.2865	AR08DAR31	L	L	86	86	126	132	176	176	90	92	104	120	178	180	82	104	156	158	244	252	92	92	148	150
MVI-011-000001-01	BAGAMOYO GA	2008	BAGAMOYO	BAGAMOYO	GA	BAGA	-6.45335	38.8974	GA08BAGAMOYO1	L	L	90	90	126	128	172	172	82	90	104	120	180	180	86	86	155	155	244	244	92	92	0	0
MVI-011-000001-02	BAGAMOYO GA	2008	BAGAMOYO	BAGAMOYO	GA	BAGA	-6.45335	38.8974	GA08BAGAMOYO2	L	L	86	86	128	128	170	172	90	90	102	104	184	184	80	96	155	155	242	260	92	92	166	168
MVI-011-000001-03	BAGAMOYO GA	2008	BAGAMOYO	BAGAMOYO	GA	BAGA	-6.45335	38.8974	GA08BAGAMOYO3	L	L	84	84	128	128	172	175	90	92	114	114	184	184	80	96	155	155	246	248	92	94	166	168
MVI-011-000001-04	BAGAMOYO GA	2008	BAGAMOYO	BAGAMOYO	GA	BAGA	-6.45335	38.8974	GA08BAGAMOYO4	S	S	84	86	126	128	170	172	90	92	110	114	184	184	86	96	155	155	244	246	92	92	164	168
MVI-011-000001-06	BAGAMOYO GA	2008	BAGAMOYO	BAGAMOYO	GA	BAGA	-6.45335	38.8974	GA08BAGAMOYO5	S	S	86	86	124	124	170	172	90	92	102	104	184	188	86	96	155	155	246	246	92	94	164	166
MVI-011-000001-08	BAGAMOYO GA	2008	BAGAMOYO	BAGAMOYO	GA	BAGA	-6.45335	38.8974	GA08BAGAMOYO6	S	S	86	86	132	134	170	172	92	92	102	102	184	184	80	96	155	155	248	250	92	96	162	166
MVI-011-000001-10	BAGAMOYO GA	2008	BAGAMOYO	BAGAMOYO	GA	BAGA	-6.45335	38.8974	GA08BAGAMOYO7	L	L	86	88	126	128	172	175	92	94	102	102	178	180	80	80	155	155	246	246	92	92	166	170
MVI-011-000001-13	BAGAMOYO GA	2008	BAGAMOYO	BAGAMOYO	GA	BAGA	-6.45335	38.8974	GA08BAGAMOYO8	L	S	88	88	124	128	170	172	90	92	120	120	184	184	96	96	155	155	242	248	90	92	162	164
MVI-011-000001-17	BAGAMOYO GA	2008	BAGAMOYO	BAGAMOYO	GA	BAGA	-6.45335	38.8974	GA08BAGAMOYO9	S	S	86	86	128	134	170	175	90	92	102	104	182	190	80	86	155	155	246	246	92	92	164	166
MVI-011-000001-18	BAGAMOYO GA	2008	BAGAMOYO	BAGAMOYO	GA	BAGA	-6.45335	38.8974	GA08BAGAMOYO10	S	S	86	88	128	128	172	175	94	94	102	104	184	184	80	86	155	158	248	254	92	94	162	166
MVI-011-000001-21	BAGAMOYO GA	2008	BAGAMOYO	BAGAMOYO	GA	BAGA	-6.45335	38.8974	GA08BAGAMOYO11	fail	fail	86	86	128	128	170	172	94	94	102	104	188	188	80	96	155	155	246	246	92	92	166	170
MVI-011-000001-22	BAGAMOYO GA	2008	BAGAMOYO	BAGAMOYO	GA	BAGA	-6.45335	38.8974	GA08BAGAMOYO12	S	S	86	86	128	128	170	172	90	94	104	116	188	188	96	96	155	155	244	246	92	94	164	166
MVI-011-000001-23	BAGAMOYO GA	2008	BAGAMOYO	BAGAMOYO	GA	BAGA	-6.45335	38.8974	GA08BAGAMOYO13	L	S	82	82	128	128	170	175	90	94	110	110	178	184	96	96	155	155	246	246	94	94	156	162
MVI-011-000001-26	BAGAMOYO GA	2008	BAGAMOYO	BAGAMOYO	GA	BAGA	-6.45335	38.8974	GA08BAGAMOYO14	S	S	84	88	128	128	170	172	94	94	104	104	184	188	96	96	149	155	246	256	92	94	158	164
MVI-011-000001-27	BAGAMOYO GA	2008	BAGAMOYO	BAGAMOYO	GA	BAGA	-6.45335	38.8974	GA08BAGAMOYO15	S	S	84	84	128	128	172	175	92	92	104	114	182	184	86	96	149	155	244	246	92	92	162	166
MVI-011-000001-28	BAGAMOYO GA	2008	BAGAMOYO	BAGAMOYO	GA	BAGA	-6.45335	38.8974	GA08BAGAMOYO16	L	S	86	86	124	128	172	175	92	92	114	114	184	184	82	96	155	155	246	246	94	94	160	164
MVI-011-000001-36	BAGAMOYO GA	2008	BAGAMOYO	BAGAMOYO	GA	BAGA	-6.45335	38.8974	GA08BAGAMOYO17	S	S	82	88	128	128	172	175	90	90	114	114	184	188	80	96	155	155	255	255	92	92	168	168
MVI-011-000001-39	BAGAMOYO GA	2008	BAGAMOYO	BAGAMOYO	GA	BAGA	-6.45335	38.8974	GA08BAGAMOYO18	L	S	86	86	128	128	172	174	92	92	102	104	184	184	84	96	155	155	244	252	92	92	170	170
MVI-011-000001-41	BAGAMOYO GA	2008	BAGAMOYO	BAGAMOYO	GA	BAGA	-6.45335	38.8974	GA08BAGAMOYO19	L	S	84	88	124	128	172	175	90	92	114	118	180	184	96	96	155	158	244	256	92	92	160	164
MVI-011-000001-42	BAGAMOYO GA	2008	BAGAMOYO	BAGAMOYO	GA	BAGA	-6.45335	38.8974	GA08BAGAMOYO20	L	S	86	88	128	128	172	175	92	92	104	112	184	184	86	96	155	155	244	248	92	92	154	172
MVI-011-000001-43	BAGAMOYO GA	2008	BAGAMOYO	BAGAMOYO	GA	BAGA	-6.45335	38.8974	GA08BAGAMOYO21	S	S	86	88	128	128	170	172	92	92	102	102	184	184	80	96	155	155	246	250	94	94	164	166
MVI-011-000001-45	BAGAMOYO GA	2008	BAGAMOYO	BAGAMOYO	GA	BAGA	-6.45335	38.8974	GA08BAGAMOYO22	S	S	86	88	128	128	170	170	90	90	104	110	182	184	80	96	155	158	246	250	92	96	162	172
MVI-011-000001-47	BAGAMOYO GA	2008	BAGAMOYO	BAGAMOYO	GA	BAGA	-6.45335	38.8974	GA08BAGAMOYO23	S	S	84	88	128	128	170	172	94	94	114	120	184	186	80	96	155	155	246	248	90	92	162	162
MVI-011-000001-48	BAGAMOYO GA	2008	BAGAMOYO	BAGAMOYO	GA	BAGA	-6.45335	38.8974	GA08BAGAMOYO24	L	L	84	88	128	128	172	175	92	94	114	114	184	184	80	80	149	155	242	244	92	94	164	166
MVI-011-000001-50	BAGAMOYO GA	2008	BAGAMOYO	BAGAMOYO	GA	BAGA	-6.45335	38.8974	GA08BAGAMOYO25	S	S	86	88	128	132	170	170	92	94	104	114	188	188	80	96	155	158	254	256	92	92	154	164
MVI-011-000001-54	BAGAMOYO GA	2008	BAGAMOYO	BAGAMOYO	GA	BAGA	-6.45335	38.8974	GA08BAGAMOYO26	L	S	84	86	124	128	172	175	92	96	104	114	188	188	86	96	155	158	246	254	92	92	162	170
MVI-011-000001-55	BAGAMOYO GA	2008	BAGAMOYO	BAGAMOYO	GA	BAGA	-6.45335	38.8974	GA08BAGAMOYO27	S	S	86	88	124	128	175	175	94	94	104	118	184	184	80	96	149	155	246	246	90	94	166	168
MVI-011-000001-56	BAGAMOYO GA	2008	BAGAMOYO	BAGAMOYO	GA	BAGA	-6.45335	38.8974	GA08BAGAMOYO28	L	S	84	88	126	130	170	175	92	94	102	102	182	182	86	86	149	155	246	250	92	94	154	162
MVI-011-000000029-03	BAGAMOYO GA	2008	BAGAMOYO	BAGAMOYO	GA	BAGA	-6.45335	38.8974	GA08BAGAMOYO29	S	S	84	84	124	128	170	175	92	94	104	104	184	184	86	96	155	155	246	248	92	92	150	152
MVI-011-000000029-05	BAGAMOYO GA	2008	BAGAMOYO	BAGAMOYO	GA	BAGA	-6.45335	38.8974	GA08BAGAMOYO30	L	S	86	86	130	130	170	175	94	94	114	114	184	184	86	96	155	155	246	248	92	92	150	164
MVI-011-000000029-06	BAGAMOYO GA	2008	BAGAMOYO	BAGAMOYO	GA	BAGA	-6.45335	38.8974	GA08BAGAMOYO31	S	S	86	86	128	128	170	175	92	94	102	104	184	188	96	96	155	158	246	246	92	94	154	162
MVI-011-000000029-10	BAGAMOYO GA	2008	BAGAMOYO	BAGAMOYO	GA	BAGA	-6.45335	38.8974	GA08BAGAMOYO32	L	S	86	88	128	128	172	172	94	94	102	114	182	184	86	96	155	155	246	246	92	92	152	164
MVI-011-000000029-13	BAGAMOYO GA	2008	BAGAMOYO	BAGAMOYO	GA	BAGA	-6.45335	38.8974	GA08BAGAMOYO33	S	S	86	86	124	132	172	175	92	94	102	114	184	184	86	86	155	155	246	246	92	92	152	168
MVI-011-000000029-14	BAGAMOYO GA	2008	BAGAMOYO	BAGAMOYO	GA	BAGA	-6.45335	38.8974	GA08BAGAMOYO34	S	S	84	84	124	128	170	170	94	94	104	118	184	184	0	0	155	155	0	0	90	92	152	156
MVI-011-000000029-15	BAGAMOYO GA	2008	BAGAMOYO	BAGAMOYO	GA	BAGA	-6.45335	38.8974	GA08BAGAMOYO35	fail	fail	86	88	124	132	172	172	90	94	114	114	188	188	0	0	155	155	246	246	92	92	152	166
MVI-011-000000029-16	BAGAMOYO GA	2008	BAGAMOYO	BAGAMOYO	GA	BAGA	-6.45335	38.8974	GA08BAGAMOYO36	fail	fail	88	88	128	128	170	172	92	94	102	102	182	184	86	96	155	155	246	250	94	94	162	164
MVI-011-000000029-17	BAGAMOYO GA	2008	BAGAMOYO	BAGAMOYO	GA	BAGA	-6.45335	38.8974	GA08BAGAMOYO37	L	S	82	84	124	128	170	175	94	94	102	104	184	184	96	96	149	155	242	248	92	94	160	160
MVI-011-000000029-18	BAGAMOYO GA	2008	BAGAMOYO	BAGAMOYO	GA	BAGA	-6.45335	38.8974	GA08BAGAMOYO38	L	S	84	88	124	126	170	175	92	94	102	104	182	190	86	96	155	155	242	246	92	92	166	168
MVI-011-000000029-19	BAGAMOYO GA	2008	BAGAMOYO	BAGAMOYO	GA	BAGA	-6.45335	38.8974	GA08BAGAMOYO39	S	S	84	88	128	128	170	172	92	94	102	114	184	184	86	96	155	155	246	246	92	92	150	152
MVI-011-000000029-20	BAGAMOYO GA	2008	BAGAMOYO	BAGAMOYO	GA	BAGA	-6.45335	38.8974	GA08BAGAMOYO40	S	S	82	82	128	128	170	170	94	94	102	114	184	184	86	96	155	155	246	246	92	92	150	164
MVI-011-000000029-21	BAGAMOYO GA	2008	BAGAMOYO	BAGAMOYO	GA	BAGA	-6.45335	38.8974	GA08BAGAMOYO41	L	L	82	84	126	134	170	170	90	94	102	104	184	184	86	86	149	155	246	254	92	92	154	156
MVI-011-000000029-22	BAGAMOYO GA	2008	BAGAMOYO	BAGAMOYO	GA	BAGA	-6.45335	38.8974	GA08BAGAMOYO42	L	S	86	88	124	128	170	175	94	94	102	114	184	184	0	0	155	155	250	252	92	92	156	168
MVI-011-000000029-28	BAGAMOYO GA	2008	BAGAMOYO	BAGAMOYO	GA	BAGA	-6.45335	38.8974	GA08BAGAMOYO43	S	S	82	88	126	132	170	172	94	94	104	120	180	180	86	96	155	158	246	246	92	92	164	166
MVI-011-000000029-31	BAGAMOYO GA	2008	BAGAMOYO	BAGAMOYO	GA	BAGA	-6.45335	38.8974	GA08BAGAMOYO44	L	S	86	86	128	128	170	175	92	94	102	102	184	184	0	0	155	158	246	248	92	94	154	164
MVI-011-000000029-33	BAGAMOYO GA	2008	BAGAMOYO	BAGAMOYO	GA	BAGA	-6.45335	38.8974	GA08BAGAMOYO45	L	S	86	86	128	132	170	170	92	94	104	114	184	190	86	96	155	155	0	0	92	92	162	166
MVI-011-000000029-34	BAGAMOYO GA	2008	BAGAMOYO	BAGAMOYO	GA	BAGA	-6.45335	38.8974	GA08BAGAMOYO46	S	S	86	86	124	126	170	172	94	94	114	114	184	188	86	96	155	155	242	246	92	92	152	168
MVI-011-000001-05	BAGAMOYO AR	2008	BAGAMOYO	BAGAMOYO	AR	BAGA	-6.45335	38.8974	AR08BAGAMOYO1	L	L	86	86	126	130	170	172	82	90	102	112	180	182	82	82	156	156	244	252	92	92	148	150
MVI-011-000001-11	BAGAMOYO AR	2008	BAGAMOYO	BAGAMOYO	AR	BAGA	-6.45335	38.8974	AR08BAGAMOYO2	L	L	86	86	126	126	170	176	90	90	104	104	182	182	80	96	152	156	244	244	92	104	150	150
MVI-011-000001-12	BAGAMOYO AR	2008	BAGAMOYO	BAGAMOYO	AR	BAGA	-6.45335	38.8974	AR08BAGAMOYO3	L	L	86	86	140	140	174	176	82	92	102	104	182	182	80	96	156	156	244	252	84	92	150	150
MVI-011-000001-15	BAGAMOYO AR	2008	BAGAMOYO	BAGAMOYO	AR	BAGA	-6.45335	38.8974	AR08BAGAMOYO4	L	L	86	86	124	126	176	176	88	90	104	120	178	178	82	82	146	156	244	244	86	92	150	150
MVI-011-000001-24	BAGAMOYO AR	2008	BAGAMOYO	BAGAMOYO	AR	BAGA	-6.45335	38.8974	AR08BAGAMOYO5	L	L	86	86	124	124	174	176	90	92	104	112	180	180	82	96	156	156	244	244	92	92	150	150
MVI-011-000001-32	BAGAMOYO AR	2008	BAGAMOYO	BAGAMOYO	AR	BAGA	-6.45335	38.8974	AR08BAGAMOYO6	L	L	86	86	134	140	172	176	90	90	102	120	186	186	80	80	146	156	252	252	92	92	150	150
MVI-011-000001-40	BAGAMOYO AR	2008	BAGAMOYO	BAGAMOYO	AR	BAGA	-6.45335	38.8974	AR08BAGAMOYO7	L	L	86	86	124	124	170	174	88	90	104	104	178	184	80	82	152	156	244	252	92	92	150	150
MVI-011-000001-44	BAGAMOYO AR	2008	BAGAMOYO	BAGAMOYO	AR	BAGA	-6.45335	38.8974	AR08BAGAMOYO8	L	L	86	86	0	0	168	170	84	88	104	104	178	178	80	82	146	150	244	252	92	92	150	150
MVI-011-000001-46	BAGAMOYO AR	2008	BAGAMOYO	BAGAMOYO	AR	BAGA	-6.45335	38.8974	AR08BAGAMOYO9	L	L	86	86	124	128	170	172	90	92	102	104	180	180	80	82	146	156	244	252	92	104	150	150
MVI-011-000001-52	BAGAMOYO AR	2008	BAGAMOYO	BAGAMOYO	AR	BAGA	-6.45335	38.8974	AR08BAGAMOYO10	L	L	86	86	124	124	170	176	90	92	104	112	178	180	82	100	150	156	252	252	92	92	150	150
MVI-011-000001-53	BAGAMOYO AR	2008	BAGAMOYO	BAGAMOYO	AR	BAGA	-6.45335	38.8974	AR08BAGAMOYO11	L	L	86	86	124	124	168	170	82	90	104	120	180	182	82	82	156	158	244	252	90	92	150	150
MVI-011-000001-59	BAGAMOYO AR	2008	BAGAMOYO	BAGAMOYO	AR	BAGA	-6.45335	38.8974	AR08BAGAMOYO12	L	L	86	86	124	124	168	170	82	92	104	120	178	182	80	82	152	156	238	244	92	92	150	150
MVI-011-000001-60	BAGAMOYO AR	2008	BAGAMOYO	BAGAMOYO	AR	BAGA	-6.45335	38.8974	AR08BAGAMOYO13	L	L	86	86	124	132	170	176	82	90	104	120	180	182	82	82	156	156	244	252	84	92	150	150
MVI-011-000000029-07	BAGAMOYO AR	2008	BAGAMOYO	BAGAMOYO	AR	BAGA	-6.45335	38.8974	AR08BAGAMOYO14	L	L	86	86	124	124	170	172	90	92	104	120	178	178	80	82	150	156	244	252	84	92	150	150
MVI-011-000000029-29	BAGAMOYO AR	2008	BAGAMOYO	BAGAMOYO	AR	BAGA	-6.45335	38.8974	AR08BAGAMOYO15	L	L	86	86	124	128	0	0	90	92	104	110	178	180	80	80	156	156	244	244	92	92	148	150
MVI-011-000000029-46	BAGAMOYO AR	2008	BAGAMOYO	BAGAMOYO	AR	BAGA	-6.45335	38.8974	AR08BAGAMOYO16	L	L	82	86	124	128	170	172	90	92	102	120	180	180	82	82	156	156	244	252	92	92	148	150
MVI-011-000000029-48	BAGAMOYO AR	2008	BAGAMOYO	BAGAMOYO	AR	BAGA	-6.45335	38.8974	AR08BAGAMOYO17	fail	fail	86	86	128	128	0	0	90	92	102	104	180	182	80	82	156	156	244	244	92	92	148	150
MVI-011-000000029-52	BAGAMOYO AR	2008	BAGAMOYO	BAGAMOYO	AR	BAGA	-6.45335	38.8974	AR08BAGAMOYO18	L	L	86	86	124	126	170	172	90	92	102	118	180	180	80	80	156	158	244	244	90	92	148	150
MVI-011-000000029-53	BAGAMOYO AR	2008	BAGAMOYO	BAGAMOYO	AR	BAGA	-6.45335	38.8974	AR08BAGAMOYO19	L	L	86	86	128	128	168	170	90	92	104	104	180	180	80	80	156	156	244	248	92	92	148	150
MVI-011-000000029-64	BAGAMOYO AR	2008	BAGAMOYO	BAGAMOYO	AR	BAGA	-6.45335	38.8974	AR08BAGAMOYO20	L	L	86	86	124	126	172	176	90	92	102	120	180	182	80	82	156	156	244	248	92	94	148	150
MVI-011-000000029-69	BAGAMOYO AR	2008	BAGAMOYO	BAGAMOYO	AR	BAGA	-6.45335	38.8974	AR08BAGAMOYO21	L	L	86	88	128	128	172	176	90	92	102	104	180	182	80	96	146	156	244	248	92	102	150	150
MVI-011-000000029-76	BAGAMOYO AR	2008	BAGAMOYO	BAGAMOYO	AR	BAGA	-6.45335	38.8974	AR08BAGAMOYO22	L	L	86	86	128	128	0	0	90	90	104	104	180	180	80	82	156	158	244	244	92	102	148	150
MVI-011-000000029-79	BAGAMOYO AR	2008	BAGAMOYO	BAGAMOYO	AR	BAGA	-6.45335	38.8974	AR08BAGAMOYO23	L	L	86	86	124	124	172	176	90	92	104	120	178	180	80	82	156	158	244	246	92	102	148	150
IDETE 2008-01	IDETE 2008	2008	KILOMBERO	IDETE 2008	AR	IDET	-8.09906	36.4836	AR08IDETE1	n/a	n/a	82	84	124	128	176	176	82	90	116	120	180	182	80	82	150	156	240	252	92	92	136	148
IDETE 2008-02	IDETE 2008	2008	KILOMBERO	IDETE 2008	AR	IDET	-8.09906	36.4836	AR08IDETE2	n/a	n/a	84	90	0	0	0	0	90	90	102	104	180	180	80	90	146	150	238	252	84	92	150	150
IDETE 2008-03	IDETE 2008	2008	KILOMBERO	IDETE 2008	AR	IDET	-8.09906	36.4836	AR08IDETE3	n/a	n/a	0	0	0	0	0	0	90	90	102	112	180	182	80	82	148	156	236	242	90	92	148	150
IDETE 2008-04	IDETE 2008	2008	KILOMBERO	IDETE 2008	AR	IDET	-8.09906	36.4836	AR08IDETE4	n/a	n/a	82	82	124	128	174	176	90	94	102	112	180	182	80	82	146	156	236	242	90	92	148	150
IDETE 2008-05	IDETE 2008	2008	KILOMBERO	IDETE 2008	AR	IDET	-8.09906	36.4836	AR08IDETE5	n/a	n/a	0	0	118	128	174	178	90	94	104	124	180	180	80	80	156	156	244	244	84	92	148	150
IDETE 2008-07	IDETE 2008	2008	KILOMBERO	IDETE 2008	AR	IDET	-8.09906	36.4836	AR08IDETE6	n/a	n/a	86	86	124	128	170	176	90	94	102	104	0	0	0	0	146	152	238	252	84	92	150	150
IDETE 2008-08	IDETE 2008	2008	KILOMBERO	IDETE 2008	AR	IDET	-8.09906	36.4836	AR08IDETE7	n/a	n/a	86	86	124	134	176	176	82	92	102	110	180	182	76	78	150	156	244	246	84	92	148	148
IDETE 2008-09	IDETE 2008	2008	KILOMBERO	IDETE 2008	AR	IDET	-8.09906	36.4836	AR08IDETE8	n/a	n/a	82	84	124	128	170	176	90	92	102	104	178	182	72	72	138	146	244	252	84	92	150	150
IDETE 2008-10	IDETE 2008	2008	KILOMBERO	IDETE 2008	AR	IDET	-8.09906	36.4836	AR08IDETE9	n/a	n/a	0	0	0	0	0	0	90	92	104	104	178	182	80	82	146	150	244	252	90	92	150	150
IDETE 2008-12	IDETE 2008	2008	KILOMBERO	IDETE 2008	AR	IDET	-8.09906	36.4836	AR08IDETE10	n/a	n/a	0	0	0	0	0	0	90	94	0	0	180	180	68	68	150	152	244	252	90	92	148	150
IDETE 2008-13	IDETE 2008	2008	KILOMBERO	IDETE 2008	AR	IDET	-8.09906	36.4836	AR08IDETE11	n/a	n/a	84	86	124	128	176	176	82	86	104	120	180	182	80	80	146	156	244	244	84	92	150	150
IDETE 2008-14	IDETE 2008	2008	KILOMBERO	IDETE 2008	AR	IDET	-8.09906	36.4836	AR08IDETE12	n/a	n/a	84	90	0	0	0	0	82	92	102	120	182	182	82	82	150	152	244	244	84	92	148	150
IDETE 2008-15	IDETE 2008	2008	KILOMBERO	IDETE 2008	AR	IDET	-8.09906	36.4836	AR08IDETE13	n/a	n/a	82	84	124	128	176	176	82	90	102	120	180	180	80	82	154	162	246	252	92	92	148	150
IDETE 2008-17	IDETE 2008	2008	KILOMBERO	IDETE 2008	AR	IDET	-8.09906	36.4836	AR08IDETE14	n/a	n/a	86	86	124	128	172	174	86	90	102	112	182	182	80	82	144	144	240	244	80	90	148	150
IDETE 2008-18	IDETE 2008	2008	KILOMBERO	IDETE 2008	AR	IDET	-8.09906	36.4836	AR08IDETE15	n/a	n/a	82	82	124	128	172	176	82	90	104	110	182	182	80	82	148	158	244	252	92	92	148	150
IDETE 2008-19	IDETE 2008	2008	KILOMBERO	IDETE 2008	AR	IDET	-8.09906	36.4836	AR08IDETE16	n/a	n/a	84	86	124	128	172	176	90	90	104	120	180	180	82	82	0	0	238	252	92	92	148	148
IDETE 2008-20	IDETE 2008	2008	KILOMBERO	IDETE 2008	AR	IDET	-8.09906	36.4836	AR08IDETE17	n/a	n/a	82	84	124	128	172	176	90	92	104	120	178	180	82	82	0	0	238	244	80	92	148	150
IDETE 2008-22	IDETE 2008	2008	KILOMBERO	IDETE 2008	AR	IDET	-8.09906	36.4836	AR08IDETE18	n/a	n/a	86	86	128	132	174	176	90	96	102	110	180	182	80	82	146	146	244	244	80	92	148	150
IDETE 2008-25	IDETE 2008	2008	KILOMBERO	IDETE 2008	AR	IDET	-8.09906	36.4836	AR08IDETE19	n/a	n/a	82	86	124	128	170	172	90	94	104	104	180	184	82	96	140	148	244	252	80	92	150	150
IDETE 2008-26	IDETE 2008	2008	KILOMBERO	IDETE 2008	AR	IDET	-8.09906	36.4836	AR08IDETE20	n/a	n/a	82	86	126	128	174	176	80	90	104	112	182	184	80	80	138	150	244	252	80	92	150	150
IDETE 2008-27	IDETE 2008	2008	KILOMBERO	IDETE 2008	AR	IDET	-8.09906	36.4836	AR08IDETE21	n/a	n/a	82	86	128	128	170	176	90	90	102	120	180	182	82	96	140	150	244	252	80	92	150	150
IDETE 2008-28	IDETE 2008	2008	KILOMBERO	IDETE 2008	AR	IDET	-8.09906	36.4836	AR08IDETE22	n/a	n/a	82	84	124	128	170	174	82	92	102	120	180	180	80	82	146	158	252	252	80	92	148	150
IDETE 2008-30	IDETE 2008	2008	KILOMBERO	IDETE 2008	AR	IDET	-8.09906	36.4836	AR08IDETE23	n/a	n/a	82	86	124	128	172	176	90	94	104	120	180	182	102	102	142	142	252	252	90	92	148	148
IDETE 2008-33	IDETE 2008	2008	KILOMBERO	IDETE 2008	AR	IDET	-8.09906	36.4836	AR08IDETE24	n/a	n/a	82	84	124	128	174	176	90	90	104	120	182	182	82	84	0	0	0	0	82	92	148	148
IDETE 2008-34	IDETE 2008	2008	KILOMBERO	IDETE 2008	AR	IDET	-8.09906	36.4836	AR08IDETE25	n/a	n/a	82	82	124	128	172	176	92	92	102	120	180	182	82	82	0	0	252	252	84	92	150	150
IDETE 2008-35	IDETE 2008	2008	KILOMBERO	IDETE 2008	AR	IDET	-8.09906	36.4836	AR08IDETE26	n/a	n/a	82	84	124	128	174	176	82	90	102	104	180	182	80	82	0	0	244	246	90	92	150	162
IDETE 2008-36	IDETE 2008	2008	KILOMBERO	IDETE 2008	AR	IDET	-8.09906	36.4836	AR08IDETE27	n/a	n/a	82	82	124	128	170	172	90	92	102	118	176	182	80	98	0	0	240	246	84	92	0	0
IDETE 2008-37	IDETE 2008	2008	KILOMBERO	IDETE 2008	AR	IDET	-8.09906	36.4836	AR08IDETE28	n/a	n/a	82	82	124	128	176	176	90	92	102	104	180	182	80	82	150	152	238	244	92	92	136	136
IDETE 2008-38	IDETE 2008	2008	KILOMBERO	IDETE 2008	AR	IDET	-8.09906	36.4836	AR08IDETE29	n/a	n/a	82	86	126	128	170	170	82	92	102	110	182	182	102	104	150	150	252	252	82	92	148	150
IDETE 2008-39	IDETE 2008	2008	KILOMBERO	IDETE 2008	AR	IDET	-8.09906	36.4836	AR08IDETE30	n/a	n/a	84	84	124	126	172	172	92	92	102	108	182	182	82	82	0	0	238	252	90	92	150	150
IDETE 2008-41	IDETE 2008	2008	KILOMBERO	IDETE 2008	AR	IDET	-8.09906	36.4836	AR08IDETE31	n/a	n/a	82	82	124	128	170	174	82	92	102	102	178	182	102	104	0	0	244	252	82	92	150	152
IDETE 2008-42	IDETE 2008	2008	KILOMBERO	IDETE 2008	AR	IDET	-8.09906	36.4836	AR08IDETE32	n/a	n/a	82	86	126	128	170	172	90	92	104	120	180	184	82	82	0	0	244	252	84	92	148	150
IDETE 2008-43	IDETE 2008	2008	KILOMBERO	IDETE 2008	AR	IDET	-8.09906	36.4836	AR08IDETE33	n/a	n/a	82	86	126	128	174	176	90	90	104	120	180	182	80	96	0	0	242	244	82	92	148	150
IDETE 2008-44	IDETE 2008	2008	KILOMBERO	IDETE 2008	AR	IDET	-8.09906	36.4836	AR08IDETE34	n/a	n/a	84	86	124	128	170	172	90	92	104	120	180	182	82	82	0	0	244	252	90	92	148	148
IDETE 2008-45	IDETE 2008	2008	KILOMBERO	IDETE 2008	AR	IDET	-8.09906	36.4836	AR08IDETE35	n/a	n/a	82	84	126	128	172	176	90	90	102	120	178	182	82	82	146	150	244	252	82	92	148	150
IDETE 2008-46	IDETE 2008	2008	KILOMBERO	IDETE 2008	AR	IDET	-8.09906	36.4836	AR08IDETE36	n/a	n/a	82	86	124	128	174	176	90	92	120	122	178	180	80	82	148	148	240	244	82	92	148	150
IDETE 2008-47	IDETE 2008	2008	KILOMBERO	IDETE 2008	AR	IDET	-8.09906	36.4836	AR08IDETE37	n/a	n/a	82	84	124	128	170	172	90	92	104	120	180	180	82	104	150	150	244	252	84	92	0	0
IDETE 2008-48	IDETE 2008	2008	KILOMBERO	IDETE 2008	AR	IDET	-8.09906	36.4836	AR08IDETE38	n/a	n/a	82	84	124	128	170	172	90	92	102	104	180	180	82	82	146	156	240	252	84	92	148	148
IDETE 2008-49	IDETE 2008	2008	KILOMBERO	IDETE 2008	AR	IDET	-8.09906	36.4836	AR08IDETE39	n/a	n/a	82	84	124	128	170	172	90	90	102	118	178	180	80	82	146	150	244	252	84	92	148	150
IDETE 2008-52	IDETE 2008	2008	KILOMBERO	IDETE 2008	AR	IDET	-8.09906	36.4836	AR08IDETE40	n/a	n/a	82	86	128	134	172	174	90	92	104	118	178	182	80	80	138	156	240	252	84	92	150	150
IDETE 2008-54	IDETE 2008	2008	KILOMBERO	IDETE 2008	AR	IDET	-8.09906	36.4836	AR08IDETE41	n/a	n/a	82	82	124	128	172	176	82	92	102	104	180	182	82	82	146	156	240	244	84	92	148	148
IDETE 2008-55	IDETE 2008	2008	KILOMBERO	IDETE 2008	AR	IDET	-8.09906	36.4836	AR08IDETE42	n/a	n/a	82	86	124	128	172	174	82	94	104	120	182	182	80	104	146	156	244	252	84	92	148	150
IDETE 2008-57	IDETE 2008	2008	KILOMBERO	IDETE 2008	AR	IDET	-8.09906	36.4836	AR08IDETE43	n/a	n/a	82	82	128	132	172	174	90	90	104	104	170	178	80	82	146	156	240	252	84	92	150	150
IDETE 2008-61	IDETE 2008	2008	KILOMBERO	IDETE 2008	AR	IDET	-8.09906	36.4836	AR08IDETE44	n/a	n/a	82	86	126	128	170	176	82	90	120	120	182	182	80	80	146	156	244	252	84	92	150	150
IDETE 2008-62	IDETE 2008	2008	KILOMBERO	IDETE 2008	AR	IDET	-8.09906	36.4836	AR08IDETE45	n/a	n/a	82	86	124	128	170	172	90	92	104	120	170	180	80	80	150	156	238	252	84	92	150	150
IDETE 2008-67	IDETE 2008	2008	KILOMBERO	IDETE 2008	AR	IDET	-8.09906	36.4836	AR08IDETE46	n/a	n/a	82	86	124	128	172	174	82	90	104	116	180	180	82	82	146	146	252	252	84	92	148	150
IDETE 2008-68	IDETE 2008	2008	KILOMBERO	IDETE 2008	AR	IDET	-8.09906	36.4836	AR08IDETE47	n/a	n/a	86	80	124	126	174	176	86	92	102	104	180	180	82	82	146	156	238	252	84	90	150	150
IDETE 2009-01	IDETE 2009	2009	KILOMBERO	IDETE	AR	IDET	-8.09906	36.4836	AR09IDETE1	n/a	n/a	86	88	124	136	172	176	82	90	102	104	184	190	80	82	156	158	244	246	86	94	162	164
IDETE 2009-02	IDETE 2009	2009	KILOMBERO	IDETE	AR	IDET	-8.09906	36.4836	AR09IDETE2	n/a	n/a	86	86	124	136	174	176	82	90	102	104	180	182	82	82	148	152	246	252	84	92	150	150
IDETE 2009-03	IDETE 2009	2009	KILOMBERO	IDETE	AR	IDET	-8.09906	36.4836	AR09IDETE3	n/a	n/a	86	86	128	128	170	176	88	90	110	120	178	182	80	82	152	156	244	252	84	92	150	150
IDETE 2009-04	IDETE 2009	2009	KILOMBERO	IDETE	AR	IDET	-8.09906	36.4836	AR09IDETE4	n/a	n/a	86	88	124	124	170	176	90	92	102	118	178	182	80	104	152	156	244	252	84	92	150	152
IDETE 2009-05	IDETE 2009	2009	KILOMBERO	IDETE	AR	IDET	-8.09906	36.4836	AR09IDETE5	n/a	n/a	86	86	132	132	170	172	88	92	102	124	178	180	80	82	144	146	244	252	84	92	162	164
IDETE 2009-06	IDETE 2009	2009	KILOMBERO	IDETE	AR	IDET	-8.09906	36.4836	AR09IDETE6	n/a	n/a	86	86	138	138	170	176	82	92	118	118	178	180	82	82	152	156	244	244	84	92	150	150
IDETE 2009-07	IDETE 2009	2009	KILOMBERO	IDETE	AR	IDET	-8.09906	36.4836	AR09IDETE7	n/a	n/a	86	86	128	128	170	176	82	92	104	104	182	182	82	82	146	156	244	252	84	92	148	148
IDETE 2009-08	IDETE 2009	2009	KILOMBERO	IDETE	AR	IDET	-8.09906	36.4836	AR09IDETE8	n/a	n/a	86	86	126	126	174	174	82	90	104	110	180	182	82	82	150	156	244	246	84	92	150	150
IDETE 2009-09	IDETE 2009	2009	KILOMBERO	IDETE	AR	IDET	-8.09906	36.4836	AR09IDETE9	n/a	n/a	86	86	128	128	172	174	90	92	104	104	178	182	82	82	146	146	244	244	84	92	148	150
IDETE 2009-10	IDETE 2009	2009	KILOMBERO	IDETE	AR	IDET	-8.09906	36.4836	AR09IDETE10	n/a	n/a	86	86	126	126	170	174	84	92	118	120	180	182	80	104	146	152	244	252	84	92	150	150
IDETE 2009-11	IDETE 2009	2009	KILOMBERO	IDETE	AR	IDET	-8.09906	36.4836	AR09IDETE11	n/a	n/a	86	86	128	140	176	176	90	90	104	120	178	184	80	82	148	156	240	252	84	92	150	148
IDETE 2009-12	IDETE 2009	2009	KILOMBERO	IDETE	AR	IDET	-8.09906	36.4836	AR09IDETE12	n/a	n/a	86	86	124	126	170	172	90	92	104	120	178	180	80	82	156	156	244	252	84	92	150	150
IDETE 2009-13	IDETE 2009	2009	KILOMBERO	IDETE	AR	IDET	-8.09906	36.4836	AR09IDETE13	n/a	n/a	86	86	140	140	170	170	82	92	112	120	178	182	82	82	152	154	246	252	86	92	148	148
IDETE 2009-14	IDETE 2009	2009	KILOMBERO	IDETE	AR	IDET	-8.09906	36.4836	AR09IDETE14	n/a	n/a	82	86	126	138	170	170	82	90	104	120	182	182	80	82	148	156	244	252	84	92	150	150
IDETE 2009-15	IDETE 2009	2009	KILOMBERO	IDETE	AR	IDET	-8.09906	36.4836	AR09IDETE15	n/a	n/a	84	86	128	128	170	172	90	98	102	114	184	184	80	80	156	160	244	248	84	92	164	166
IDETE 2009-16	IDETE 2009	2009	KILOMBERO	IDETE	AR	IDET	-8.09906	36.4836	AR09IDETE16	n/a	n/a	86	88	124	134	172	174	90	90	120	120	180	180	80	80	138	154	244	252	84	92	150	150
IDETE 2009-17	IDETE 2009	2009	KILOMBERO	IDETE	AR	IDET	-8.09906	36.4836	AR09IDETE17	n/a	n/a	82	88	128	128	170	170	0	0	0	0	0	0	0	0	146	148	252	252	84	92	150	150
IDETE 2009-18	IDETE 2009	2009	KILOMBERO	IDETE	AR	IDET	-8.09906	36.4836	AR09IDETE18	n/a	n/a	86	86	126	128	170	172	82	90	102	120	178	180	82	82	150	156	244	252	84	92	148	148
IDETE 2009-19	IDETE 2009	2009	KILOMBERO	IDETE	AR	IDET	-8.09906	36.4836	AR09IDETE19	n/a	n/a	86	86	126	126	170	170	90	92	102	104	180	180	80	82	148	150	244	252	84	92	0	0
IDETE 2009-20	IDETE 2009	2009	KILOMBERO	IDETE	AR	IDET	-8.09906	36.4836	AR09IDETE20	n/a	n/a	84	86	128	128	174	174	94	94	102	118	184	184	82	102	154	156	244	248	84	92	160	162
IDETE 2009-21	IDETE 2009	2009	KILOMBERO	IDETE	AR	IDET	-8.09906	36.4836	AR09IDETE21	n/a	n/a	86	86	130	134	172	172	82	90	102	112	178	178	82	90	150	154	238	244	84	92	0	0
IDETE 2009-22	IDETE 2009	2009	KILOMBERO	IDETE	AR	IDET	-8.09906	36.4836	AR09IDETE22	n/a	n/a	86	86	126	128	174	176	82	90	102	110	182	182	80	82	154	156	244	252	84	92	150	150
IDETE 2009-23	IDETE 2009	2009	KILOMBERO	IDETE	AR	IDET	-8.09906	36.4836	AR09IDETE23	n/a	n/a	86	86	124	140	170	172	88	92	120	120	178	180	88	92	0	0	242	244	84	92	148	148
IDETE 2009-24	IDETE 2009	2009	KILOMBERO	IDETE	AR	IDET	-8.09906	36.4836	AR09IDETE24	n/a	n/a	86	86	124	140	170	170	82	92	112	120	180	184	82	92	150	158	244	252	0	0	148	148
IDETE 2009-25	IDETE 2009	2009	KILOMBERO	IDETE	AR	IDET	-8.09906	36.4836	AR09IDETE25	n/a	n/a	86	86	128	136	170	176	90	92	118	120	178	180	80	82	146	156	252	252	92	92	136	150
IDETE 2009-26	IDETE 2009	2009	KILOMBERO	IDETE	AR	IDET	-8.09906	36.4836	AR09IDETE26	n/a	n/a	86	88	126	138	170	176	82	92	120	120	180	182	80	82	156	158	244	252	84	92	150	150
IDETE 2009-27	IDETE 2009	2009	KILOMBERO	IDETE	AR	IDET	-8.09906	36.4836	AR09IDETE27	n/a	n/a	82	86	124	126	172	176	90	90	102	122	180	182	80	82	150	156	244	252	86	92	148	150
IDETE 2009-28	IDETE 2009	2009	KILOMBERO	IDETE	AR	IDET	-8.09906	36.4836	AR09IDETE28	n/a	n/a	86	88	130	130	0	0	82	104	0	0	0	0	80	82	156	156	232	236	86	92	148	148
IDETE 2009-29	IDETE 2009	2009	KILOMBERO	IDETE	AR	IDET	-8.09906	36.4836	AR09IDETE29	n/a	n/a	86	86	124	136	170	174	90	90	102	118	178	180	82	82	152	156	236	252	84	92	150	150
IDETE 2009-30	IDETE 2009	2009	KILOMBERO	IDETE	AR	IDET	-8.09906	36.4836	AR09IDETE30	n/a	n/a	86	86	134	134	170	170	90	92	110	122	178	182	80	102	148	156	244	252	86	92	148	148
IDETE 2009-31	IDETE 2009	2009	KILOMBERO	IDETE	AR	IDET	-8.09906	36.4836	AR09IDETE31	n/a	n/a	86	86	124	124	172	172	90	92	102	104	180	180	80	82	156	156	244	246	84	92	150	150
IDETE 2009-32	IDETE 2009	2009	KILOMBERO	IDETE	AR	IDET	-8.09906	36.4836	AR09IDETE32	n/a	n/a	86	86	124	126	170	176	92	92	104	110	178	180	82	82	148	150	252	252	84	92	148	150
IDETE 2009-33	IDETE 2009	2009	KILOMBERO	IDETE	AR	IDET	-8.09906	36.4836	AR09IDETE33	n/a	n/a	86	86	124	134	170	172	82	86	104	120	180	182	80	82	146	148	244	252	84	92	148	150
IDETE 2009-34	IDETE 2009	2009	KILOMBERO	IDETE	AR	IDET	-8.09906	36.4836	AR09IDETE34	n/a	n/a	86	86	124	136	170	170	90	90	102	120	180	182	80	102	146	156	244	246	84	92	148	150
IDETE 2009-35	IDETE 2009	2009	KILOMBERO	IDETE	AR	IDET	-8.09906	36.4836	AR09IDETE35	n/a	n/a	86	86	124	126	172	174	90	90	102	110	180	182	80	82	146	152	244	244	84	92	150	150
IDETE 2009-36	IDETE 2009	2009	KILOMBERO	IDETE	AR	IDET	-8.09906	36.4836	AR09IDETE36	n/a	n/a	86	86	126	126	170	176	90	90	104	110	180	182	82	104	152	152	252	252	84	92	150	150
IDETE 2009-37	IDETE 2009	2009	KILOMBERO	IDETE	AR	IDET	-8.09906	36.4836	AR09IDETE37	n/a	n/a	86	86	126	126	170	170	90	90	102	120	178	180	80	82	152	152	252	252	86	92	150	150
IDETE 2009-38	IDETE 2009	2009	KILOMBERO	IDETE	AR	IDET	-8.09906	36.4836	AR09IDETE38	n/a	n/a	86	86	134	134	174	174	88	88	120	122	180	182	80	82	152	156	252	252	86	92	150	150
IDETE 2009-39	IDETE 2009	2009	KILOMBERO	IDETE	AR	IDET	-8.09906	36.4836	AR09IDETE39	n/a	n/a	86	86	124	124	170	172	92	92	102	104	178	180	80	102	146	152	244	252	86	92	148	148
IDETE 2009-40	IDETE 2009	2009	KILOMBERO	IDETE	AR	IDET	-8.09906	36.4836	AR09IDETE40	n/a	n/a	86	86	124	124	170	170	92	92	112	120	180	182	80	82	146	146	252	252	86	92	150	150
IDETE 2009-41	IDETE 2009	2009	KILOMBERO	IDETE	AR	IDET	-8.09906	36.4836	AR09IDETE41	n/a	n/a	86	88	128	128	168	176	82	96	0	0	0	0	80	96	156	156	246	252	90	92	0	0
IDETE 2009-42	IDETE 2009	2009	KILOMBERO	IDETE	AR	IDET	-8.09906	36.4836	AR09IDETE42	n/a	n/a	86	88	132	134	170	170	86	90	110	122	180	184	82	84	152	152	244	252	92	96	150	150
IDETE 2009-43	IDETE 2009	2009	KILOMBERO	IDETE	AR	IDET	-8.09906	36.4836	AR09IDETE43	n/a	n/a	86	86	126	126	170	170	90	90	104	104	182	184	82	84	146	156	252	252	86	92	150	150
IDETE 2009-44	IDETE 2009	2009	KILOMBERO	IDETE	AR	IDET	-8.09906	36.4836	AR09IDETE44	n/a	n/a	0	0	0	0	0	0	88	90	102	104	182	182	80	82	146	156	238	244	92	102	150	150
IDETE 2009-45	IDETE 2009	2009	KILOMBERO	IDETE	AR	IDET	-8.09906	36.4836	AR09IDETE45	n/a	n/a	86	86	124	124	170	170	0	0	0	0	0	0	0	0	146	152	0	0	84	92	150	150
IDETE 2009-46	IDETE 2009	2009	KILOMBERO	IDETE	AR	IDET	-8.09906	36.4836	AR09IDETE46	n/a	n/a	86	86	124	130	176	176	82	92	110	120	180	180	82	104	146	156	244	244	84	92	148	150
IDETE 2009-47	IDETE 2009	2009	KILOMBERO	IDETE	AR	IDET	-8.09906	36.4836	AR09IDETE47	n/a	n/a	86	86	124	132	172	176	92	92	104	124	178	182	80	82	146	156	244	252	90	92	148	148
IDETE 2009-48	IDETE 2009	2009	KILOMBERO	IDETE	AR	IDET	-8.09906	36.4836	AR09IDETE48	n/a	n/a	86	86	126	140	172	174	0	0	0	0	0	0	0	0	152	156	238	244	86	92	148	150
IDETE 2009-49	IDETE 2009	2009	KILOMBERO	IDETE	AR	IDET	-8.09906	36.4836	AR09IDETE49	n/a	n/a	86	86	124	136	172	172	90	90	112	120	178	180	0	0	138	152	244	244	86	92	150	162
IDETE 2010-01	IDETE 2010	2010	KILOMBERO	IDETE	AR	IDET	-8.09906	36.4836	AR10IDETE1	n/a	n/a	84	86	124	124	172	174	82	86	120	120	180	182	82	82	152	156	244	252	84	92	148	150
IDETE 2010-02	IDETE 2010	2010	KILOMBERO	IDETE	AR	IDET	-8.09906	36.4836	AR10IDETE2	n/a	n/a	82	86	124	124	174	174	90	92	102	104	178	180	80	82	146	150	244	252	84	92	148	150
IDETE 2010-03	IDETE 2010	2010	KILOMBERO	IDETE	AR	IDET	-8.09906	36.4836	AR10IDETE3	n/a	n/a	84	86	126	134	172	174	82	92	104	120	178	178	80	82	152	156	244	244	84	92	148	150
IDETE 2010-04	IDETE 2010	2010	KILOMBERO	IDETE	AR	IDET	-8.09906	36.4836	AR10IDETE4	n/a	n/a	84	86	124	138	174	176	90	90	104	110	178	180	80	82	146	148	244	244	84	92	148	148
IDETE 2010-05	IDETE 2010	2010	KILOMBERO	IDETE	AR	IDET	-8.09906	36.4836	AR10IDETE5	n/a	n/a	84	86	128	132	174	176	82	92	120	120	178	182	82	82	156	156	242	244	80	92	148	150
IDETE 2010-06	IDETE 2010	2010	KILOMBERO	IDETE	AR	IDET	-8.09906	36.4836	AR10IDETE6	n/a	n/a	82	86	138	138	170	172	90	92	104	120	182	182	82	102	146	150	236	240	90	92	150	150
IDETE 2010-07	IDETE 2010	2010	KILOMBERO	IDETE	AR	IDET	-8.09906	36.4836	AR10IDETE7	n/a	n/a	84	86	126	126	172	176	90	90	110	120	180	182	82	96	152	156	238	244	80	92	148	150
IDETE 2010-08	IDETE 2010	2010	KILOMBERO	IDETE	AR	IDET	-8.09906	36.4836	AR10IDETE8	n/a	n/a	86	88	126	132	172	176	86	90	102	112	178	180	82	82	146	156	244	244	80	92	148	148
IDETE 2010-09	IDETE 2010	2010	KILOMBERO	IDETE	AR	IDET	-8.09906	36.4836	AR10IDETE9	n/a	n/a	86	86	126	134	170	176	90	92	112	120	178	180	80	84	146	150	244	252	80	92	150	150
IDETE 2010-10	IDETE 2010	2010	KILOMBERO	IDETE	AR	IDET	-8.09906	36.4836	AR10IDETE10	n/a	n/a	86	86	134	134	170	170	92	92	104	104	180	180	80	82	146	156	244	252	80	92	148	150
IDETE 2010-11	IDETE 2010	2010	KILOMBERO	IDETE	AR	IDET	-8.09906	36.4836	AR10IDETE11	n/a	n/a	86	86	124	124	172	176	90	90	102	110	178	180	80	104	146	150	252	252	80	92	150	150
IDETE 2010-12	IDETE 2010	2010	KILOMBERO	IDETE	AR	IDET	-8.09906	36.4836	AR10IDETE12	n/a	n/a	86	86	132	132	172	176	92	92	102	120	182	188	82	82	146	156	244	244	80	92	148	150
IDETE 2010-13	IDETE 2010	2010	KILOMBERO	IDETE	AR	IDET	-8.09906	36.4836	AR10IDETE13	n/a	n/a	86	86	124	124	168	170	90	90	110	112	180	182	82	82	156	156	244	252	90	92	148	150
IDETE 2010-14	IDETE 2010	2010	KILOMBERO	IDETE	AR	IDET	-8.09906	36.4836	AR10IDETE14	n/a	n/a	86	86	124	124	168	170	82	90	102	102	178	178	82	98	156	156	238	252	82	92	150	150
IDETE 2010-15	IDETE 2010	2010	KILOMBERO	IDETE	AR	IDET	-8.09906	36.4836	AR10IDETE15	n/a	n/a	86	86	128	128	172	174	90	90	102	120	178	180	80	82	156	156	242	252	80	92	150	150
IDETE 2010-16	IDETE 2010	2010	KILOMBERO	IDETE	AR	IDET	-8.09906	36.4836	AR10IDETE16	n/a	n/a	76	86	124	126	170	176	90	90	104	118	180	180	82	102	146	148	244	246	82	92	148	150
IDETE 2010-17	IDETE 2010	2010	KILOMBERO	IDETE	AR	IDET	-8.09906	36.4836	AR10IDETE17	n/a	n/a	86	86	126	126	174	176	90	92	104	120	180	182	80	104	152	156	238	246	90	92	150	150
IDETE 2010-18	IDETE 2010	2010	KILOMBERO	IDETE	AR	IDET	-8.09906	36.4836	AR10IDETE18	n/a	n/a	86	86	136	136	168	170	90	92	104	112	182	184	80	102	152	152	244	252	80	92	150	150
IDETE 2010-19	IDETE 2010	2010	KILOMBERO	IDETE	AR	IDET	-8.09906	36.4836	AR10IDETE19	n/a	n/a	86	86	124	124	168	170	88	90	104	118	180	180	80	82	156	156	236	252	80	92	150	150
IDETE 2010-20	IDETE 2010	2010	KILOMBERO	IDETE	AR	IDET	-8.09906	36.4836	AR10IDETE20	n/a	n/a	76	86	132	132	170	172	90	92	102	102	180	182	102	106	150	156	252	252	90	92	148	148
IDETE 2010-21	IDETE 2010	2010	KILOMBERO	IDETE	AR	IDET	-8.09906	36.4836	AR10IDETE21	n/a	n/a	86	86	126	126	170	176	82	90	104	110	178	182	80	82	146	150	244	252	80	92	148	150
IDETE 2010-22	IDETE 2010	2010	KILOMBERO	IDETE	AR	IDET	-8.09906	36.4836	AR10IDETE22	n/a	n/a	86	86	126	138	174	176	90	92	102	110	178	180	82	82	156	156	242	244	80	92	0	0
IDETE 2010-23	IDETE 2010	2010	KILOMBERO	IDETE	AR	IDET	-8.09906	36.4836	AR10IDETE23	n/a	n/a	86	88	128	128	170	172	90	90	102	104	180	180	80	82	146	152	244	252	80	92	148	150
IDETE 2010-24	IDETE 2010	2010	KILOMBERO	IDETE	AR	IDET	-8.09906	36.4836	AR10IDETE24	n/a	n/a	86	86	130	130	174	176	90	92	112	120	180	180	80	82	146	150	244	244	92	96	148	150
IDETE 2010-25	IDETE 2010	2010	KILOMBERO	IDETE	AR	IDET	-8.09906	36.4836	AR10IDETE25	n/a	n/a	86	88	124	132	170	172	90	90	0	0	0	0	0	0	146	148	236	238	82	92	148	150
IDETE 2010-26	IDETE 2010	2010	KILOMBERO	IDETE	AR	IDET	-8.09906	36.4836	AR10IDETE26	n/a	n/a	86	86	126	126	174	174	82	82	104	120	178	182	82	104	152	156	238	246	90	92	148	148
IDETE 2010-27	IDETE 2010	2010	KILOMBERO	IDETE	AR	IDET	-8.09906	36.4836	AR10IDETE27	n/a	n/a	86	86	0	0	174	174	90	92	104	104	178	180	82	104	152	156	238	244	92	96	150	150
IDETE 2010-28	IDETE 2010	2010	KILOMBERO	IDETE	AR	IDET	-8.09906	36.4836	AR10IDETE28	n/a	n/a	86	88	124	124	174	174	90	92	104	120	180	182	80	84	150	152	252	252	82	92	150	150
IDETE 2010-29	IDETE 2010	2010	KILOMBERO	IDETE	AR	IDET	-8.09906	36.4836	AR10IDETE29	n/a	n/a	86	86	126	126	172	174	90	90	102	120	180	182	80	82	146	152	244	252	82	92	0	0
IDETE 2010-30	IDETE 2010	2010	KILOMBERO	IDETE	AR	IDET	-8.09906	36.4836	AR10IDETE30	n/a	n/a	86	86	0	0	174	176	90	92	102	104	180	182	82	102	146	156	244	244	82	92	150	150
IDETE 2010-31	IDETE 2010	2010	KILOMBERO	IDETE	AR	IDET	-8.09906	36.4836	AR10IDETE31	n/a	n/a	86	86	0	0	170	172	90	90	102	112	180	180	82	82	146	150	246	252	82	92	150	150
IDETE 2010-32	IDETE 2010	2010	KILOMBERO	IDETE	AR	IDET	-8.09906	36.4836	AR10IDETE32	n/a	n/a	86	86	140	146	170	172	90	90	104	112	180	180	80	84	154	156	244	252	82	92	148	148
IDETE 2010-33	IDETE 2010	2010	KILOMBERO	IDETE	AR	IDET	-8.09906	36.4836	AR10IDETE33	n/a	n/a	86	86	126	138	172	174	82	90	102	120	178	180	82	102	150	150	244	244	90	96	150	150
IDETE 2010-34	IDETE 2010	2010	KILOMBERO	IDETE	AR	IDET	-8.09906	36.4836	AR10IDETE34	n/a	n/a	82	86	124	134	170	172	88	90	102	108	178	180	80	102	150	156	244	252	82	92	148	148
IDETE 2010-35	IDETE 2010	2010	KILOMBERO	IDETE	AR	IDET	-8.09906	36.4836	AR10IDETE35	n/a	n/a	86	86	134	134	174	176	90	90	102	104	182	182	82	84	150	150	244	252	82	92	150	150
IDETE 2010-36	IDETE 2010	2010	KILOMBERO	IDETE	AR	IDET	-8.09906	36.4836	AR10IDETE36	n/a	n/a	86	86	124	126	172	174	90	90	102	120	180	182	106	108	152	156	238	252	82	92	148	148
IDETE 2010-37	IDETE 2010	2010	KILOMBERO	IDETE	AR	IDET	-8.09906	36.4836	AR10IDETE37	n/a	n/a	86	86	128	146	168	170	90	96	112	120	170	180	80	82	146	146	244	246	84	92	150	150
IDETE 2010-38	IDETE 2010	2010	KILOMBERO	IDETE	AR	IDET	-8.09906	36.4836	AR10IDETE38	n/a	n/a	86	86	124	124	172	174	90	92	104	104	180	182	80	82	150	156	240	244	92	104	150	150
IDETE 2010-39	IDETE 2010	2010	KILOMBERO	IDETE	AR	IDET	-8.09906	36.4836	AR10IDETE39	n/a	n/a	86	86	128	128	170	174	90	90	102	104	182	184	82	82	150	156	252	252	84	92	150	150
IDETE 2010-40	IDETE 2010	2010	KILOMBERO	IDETE	AR	IDET	-8.09906	36.4836	AR10IDETE40	n/a	n/a	80	86	124	148	170	174	82	90	102	104	180	182	82	82	154	154	244	252	84	92	150	160
IDETE 2010-41	IDETE 2010	2010	KILOMBERO	IDETE	AR	IDET	-8.09906	36.4836	AR10IDETE41	n/a	n/a	86	86	128	128	170	172	90	92	118	120	180	182	82	96	146	156	244	252	84	92	148	150
IDETE 2010-42	IDETE 2010	2010	KILOMBERO	IDETE	AR	IDET	-8.09906	36.4836	AR10IDETE42	n/a	n/a	80	86	124	128	172	176	82	92	102	104	180	182	82	104	146	146	244	244	90	92	150	150
IDETE 2010-43	IDETE 2010	2010	KILOMBERO	IDETE	AR	IDET	-8.09906	36.4836	AR10IDETE43	n/a	n/a	86	86	0	0	174	176	88	90	102	120	178	180	82	102	152	156	242	246	92	96	148	150
IDETE 2010-44	IDETE 2010	2010	KILOMBERO	IDETE	AR	IDET	-8.09906	36.4836	AR10IDETE44	n/a	n/a	80	86	124	124	168	170	90	92	118	120	178	180	82	82	152	156	246	252	84	92	148	150
IDETE 2010-45	IDETE 2010	2010	KILOMBERO	IDETE	AR	IDET	-8.09906	36.4836	AR10IDETE45	n/a	n/a	80	86	0	0	168	170	90	92	104	104	180	182	82	104	152	156	244	252	90	92	150	150
IDETE 2010-46	IDETE 2010	2010	KILOMBERO	IDETE	AR	IDET	-8.09906	36.4836	AR10IDETE46	n/a	n/a	80	86	124	126	170	172	90	92	104	104	178	182	82	104	146	156	244	252	84	92	148	150
IDETE 2010-47	IDETE 2010	2010	KILOMBERO	IDETE	AR	IDET	-8.09906	36.4836	AR10IDETE47	n/a	n/a	86	86	126	132	170	176	90	92	104	120	180	180	80	82	156	156	236	252	84	92	150	150
IDETE 2010-48	IDETE 2010	2010	KILOMBERO	IDETE	AR	IDET	-8.09906	36.4836	AR10IDETE48	n/a	n/a	86	86	124	126	172	176	90	92	110	120	180	182	80	104	152	156	244	252	84	92	150	150
FMCT-081-2038-02	NAMAWALA 2008	2008	KILOMBERO	NAMAWALA-2008	AR	NAMA	-8.15663	36.5782	AR08NAMAWALA1	n/a	n/a	80	86	124	146	176	176	90	92	110	120	180	180	82	104	152	156	238	252	84	92	148	150
FMCT-081-2038-04	NAMAWALA 2008	2008	KILOMBERO	NAMAWALA-2008	AR	NAMA	-8.15663	36.5782	AR08NAMAWALA2	n/a	n/a	86	86	124	126	174	176	90	92	104	118	178	180	82	84	156	156	244	244	90	92	150	150
FMCT-081-2038-05	NAMAWALA 2008	2008	KILOMBERO	NAMAWALA-2008	AR	NAMA	-8.15663	36.5782	AR08NAMAWALA3	n/a	n/a	84	86	124	124	172	174	90	90	100	102	180	182	80	82	156	156	244	244	84	92	150	150
FMCT-081-2038-08	NAMAWALA 2008	2008	KILOMBERO	NAMAWALA-2008	AR	NAMA	-8.15663	36.5782	AR08NAMAWALA4	n/a	n/a	80	86	156	158	168	174	90	92	0	0	178	182	0	0	152	156	244	244	84	92	148	148
FMCT-081-2038-09	NAMAWALA 2008	2008	KILOMBERO	NAMAWALA-2008	AR	NAMA	-8.15663	36.5782	AR08NAMAWALA5	n/a	n/a	80	86	126	128	172	176	82	90	118	120	180	190	80	100	138	150	238	252	84	92	148	150
FMCT-081-2038-10	NAMAWALA 2008	2008	KILOMBERO	NAMAWALA-2008	AR	NAMA	-8.15663	36.5782	AR08NAMAWALA6	n/a	n/a	80	86	124	144	168	172	90	92	0	0	180	180	0	0	156	156	244	246	84	92	150	150
FMCT-081-2038-11	NAMAWALA 2008	2008	KILOMBERO	NAMAWALA-2008	AR	NAMA	-8.15663	36.5782	AR08NAMAWALA7	n/a	n/a	80	86	126	128	174	176	90	90	102	104	178	180	80	82	156	156	238	252	86	92	150	150
FMCT-081-2038-13	NAMAWALA 2008	2008	KILOMBERO	NAMAWALA-2008	AR	NAMA	-8.15663	36.5782	AR08NAMAWALA8	n/a	n/a	80	86	124	128	170	174	82	90	104	110	180	182	80	82	146	156	246	252	86	92	150	150
FMCT-081-2038-14	NAMAWALA 2008	2008	KILOMBERO	NAMAWALA-2008	AR	NAMA	-8.15663	36.5782	AR08NAMAWALA9	n/a	n/a	78	86	134	140	170	172	82	90	102	120	180	184	82	104	146	152	244	244	84	92	148	148
FMCT-081-2038-15	NAMAWALA 2008	2008	KILOMBERO	NAMAWALA-2008	AR	NAMA	-8.15663	36.5782	AR08NAMAWALA10	n/a	n/a	86	88	128	142	170	172	90	90	102	114	182	188	94	96	156	156	246	250	88	94	160	166
FMCT-081-2038-16	NAMAWALA 2008	2008	KILOMBERO	NAMAWALA-2008	AR	NAMA	-8.15663	36.5782	AR08NAMAWALA11	n/a	n/a	84	88	134	140	170	172	82	90	102	122	178	180	80	96	156	156	242	252	84	92	150	150
FMCT-081-2038-17	NAMAWALA 2008	2008	KILOMBERO	NAMAWALA-2008	AR	NAMA	-8.15663	36.5782	AR08NAMAWALA12	n/a	n/a	84	86	124	124	170	172	90	92	100	102	178	182	82	104	152	156	244	246	90	92	148	150
FMCT-081-2038-18	NAMAWALA 2008	2008	KILOMBERO	NAMAWALA-2008	AR	NAMA	-8.15663	36.5782	AR08NAMAWALA13	n/a	n/a	80	86	126	138	170	172	90	90	120	122	178	180	76	82	152	156	238	252	84	92	148	150
FMCT-081-2038-19	NAMAWALA 2008	2008	KILOMBERO	NAMAWALA-2008	AR	NAMA	-8.15663	36.5782	AR08NAMAWALA14	n/a	n/a	80	86	138	140	172	174	90	92	102	118	180	182	76	102	146	154	238	244	84	92	150	150
FMCT-081-2038-22	NAMAWALA 2008	2008	KILOMBERO	NAMAWALA-2008	AR	NAMA	-8.15663	36.5782	AR08NAMAWALA15	n/a	n/a	80	86	122	122	170	174	82	90	120	122	180	182	80	110	146	152	246	252	90	92	148	148
FMCT-081-2038-24	NAMAWALA 2008	2008	KILOMBERO	NAMAWALA-2008	AR	NAMA	-8.15663	36.5782	AR08NAMAWALA16	n/a	n/a	84	86	126	128	168	170	90	90	104	122	180	182	82	98	146	148	244	252	86	92	150	150
FMCT-081-2038-25	NAMAWALA 2008	2008	KILOMBERO	NAMAWALA-2008	AR	NAMA	-8.15663	36.5782	AR08NAMAWALA17	n/a	n/a	84	86	124	124	170	172	0	0	102	120	180	180	80	94	146	146	244	252	86	92	150	150
FMCT-081-2038-26	NAMAWALA 2008	2008	KILOMBERO	NAMAWALA-2008	AR	NAMA	-8.15663	36.5782	AR08NAMAWALA18	n/a	n/a	86	86	124	126	170	176	82	92	0	0	180	180	0	0	146	156	246	252	84	92	150	150
FMCT-081-2038-27	NAMAWALA 2008	2008	KILOMBERO	NAMAWALA-2008	AR	NAMA	-8.15663	36.5782	AR08NAMAWALA19	n/a	n/a	78	86	124	126	170	176	82	92	0	0	178	182	0	0	138	138	244	246	84	92	148	148
FMCT-081-2038-29	NAMAWALA 2008	2008	KILOMBERO	NAMAWALA-2008	AR	NAMA	-8.15663	36.5782	AR08NAMAWALA20	n/a	n/a	80	86	126	126	172	174	82	90	0	0	0	0	0	0	150	156	244	246	84	92	148	150
FMCT-081-2038-30	NAMAWALA 2008	2008	KILOMBERO	NAMAWALA-2008	AR	NAMA	-8.15663	36.5782	AR08NAMAWALA21	n/a	n/a	78	86	122	122	172	174	90	90	0	0	178	180	80	82	146	152	238	246	86	92	148	150
FMCT-081-2038-31	NAMAWALA 2008	2008	KILOMBERO	NAMAWALA-2008	AR	NAMA	-8.15663	36.5782	AR08NAMAWALA22	n/a	n/a	78	86	126	126	170	176	90	90	110	120	178	182	80	82	146	152	240	252	84	92	148	148
FMCT-081-2038-32	NAMAWALA 2008	2008	KILOMBERO	NAMAWALA-2008	AR	NAMA	-8.15663	36.5782	AR08NAMAWALA23	n/a	n/a	78	86	124	138	170	176	92	92	102	110	180	182	80	104	146	152	244	252	84	92	148	150
FMCT-081-2038-38	NAMAWALA 2008	2008	KILOMBERO	NAMAWALA-2008	AR	NAMA	-8.15663	36.5782	AR08NAMAWALA24	n/a	n/a	78	86	124	128	168	170	82	92	102	120	180	182	88	96	146	156	244	244	84	92	148	148
FMCT-081-2038-40	NAMAWALA 2008	2008	KILOMBERO	NAMAWALA-2008	AR	NAMA	-8.15663	36.5782	AR08NAMAWALA25	n/a	n/a	80	86	124	148	170	174	90	90	102	104	178	182	82	96	146	156	252	252	86	92	150	150
FMCT-081-2038-41	NAMAWALA 2008	2008	KILOMBERO	NAMAWALA-2008	AR	NAMA	-8.15663	36.5782	AR08NAMAWALA26	n/a	n/a	80	86	124	126	170	170	82	82	102	102	0	0	80	86	152	158	244	252	84	92	0	0
FMCT-081-2038-42	NAMAWALA 2008	2008	KILOMBERO	NAMAWALA-2008	AR	NAMA	-8.15663	36.5782	AR08NAMAWALA27	n/a	n/a	80	86	124	130	168	170	90	90	100	102	180	190	80	102	146	156	244	250	84	92	148	150
FMCT-081-2038-43	NAMAWALA 2008	2008	KILOMBERO	NAMAWALA-2008	AR	NAMA	-8.15663	36.5782	AR08NAMAWALA28	n/a	n/a	80	86	126	138	170	176	90	90	104	104	182	182	82	102	152	152	252	252	84	92	148	148
FMCT-081-2038-45	NAMAWALA 2008	2008	KILOMBERO	NAMAWALA-2008	AR	NAMA	-8.15663	36.5782	AR08NAMAWALA29	n/a	n/a	80	86	122	128	170	172	90	92	104	104	180	180	0	0	150	156	244	244	84	90	150	150
FMCT-081-2038-46	NAMAWALA 2008	2008	KILOMBERO	NAMAWALA-2008	AR	NAMA	-8.15663	36.5782	AR08NAMAWALA30	n/a	n/a	86	88	124	124	170	174	94	94	0	0	184	184	80	96	156	160	246	254	84	92	164	166
FMCT-081-2038-47	NAMAWALA 2008	2008	KILOMBERO	NAMAWALA-2008	AR	NAMA	-8.15663	36.5782	AR08NAMAWALA31	n/a	n/a	86	88	0	0	170	174	94	94	104	104	184	184	96	104	156	160	246	246	78	94	154	164
FMCT-081-2038-48	NAMAWALA 2008	2008	KILOMBERO	NAMAWALA-2008	AR	NAMA	-8.15663	36.5782	AR08NAMAWALA32	n/a	n/a	86	88	124	124	170	176	94	94	104	104	0	0	80	96	156	160	246	256	84	92	150	150
FMCT-081-2038-51	NAMAWALA 2008	2008	KILOMBERO	NAMAWALA-2008	AR	NAMA	-8.15663	36.5782	AR08NAMAWALA33	n/a	n/a	86	88	126	126	170	170	82	90	120	120	180	182	82	104	156	156	244	252	84	92	150	150
FMCT-081-2038-54	NAMAWALA 2008	2008	KILOMBERO	NAMAWALA-2008	AR	NAMA	-8.15663	36.5782	AR08NAMAWALA34	n/a	n/a	80	86	126	126	172	176	82	90	104	120	178	182	94	110	156	156	240	246	86	92	148	150
FMCT-081-2038-55	NAMAWALA 2008	2008	KILOMBERO	NAMAWALA-2008	AR	NAMA	-8.15663	36.5782	AR08NAMAWALA35	n/a	n/a	80	86	126	126	172	174	82	90	102	110	180	182	80	82	146	152	244	252	84	92	148	148
FMCT-081-2038-56	NAMAWALA 2008	2008	KILOMBERO	NAMAWALA-2008	AR	NAMA	-8.15663	36.5782	AR08NAMAWALA36	n/a	n/a	86	88	150	152	174	176	90	90	102	120	180	182	82	98	146	156	244	252	92	96	150	150
FMCT-081-2038-58	NAMAWALA 2008	2008	KILOMBERO	NAMAWALA-2008	AR	NAMA	-8.15663	36.5782	AR08NAMAWALA37	n/a	n/a	86	86	124	126	170	170	82	90	102	120	180	182	82	96	150	160	244	252	84	92	150	150
FMCT-081-2038-59	NAMAWALA 2008	2008	KILOMBERO	NAMAWALA-2008	AR	NAMA	-8.15663	36.5782	AR08NAMAWALA38	n/a	n/a	86	86	126	134	170	172	90	92	116	120	182	182	80	104	146	152	252	252	86	92	150	150
FMCT-081-2038-60	NAMAWALA 2008	2008	KILOMBERO	NAMAWALA-2008	AR	NAMA	-8.15663	36.5782	AR08NAMAWALA39	n/a	n/a	82	82	124	124	170	170	90	90	114	120	184	196	96	96	156	156	246	248	78	92	162	164
FMCT-081-2038-61	NAMAWALA 2008	2008	KILOMBERO	NAMAWALA-2008	AR	NAMA	-8.15663	36.5782	AR08NAMAWALA40	n/a	n/a	86	86	124	124	170	176	90	90	104	110	180	182	86	106	146	160	244	244	86	92	148	150
FMCT-081-2019-03	NAMAWALA 2009	2009	KILOMBERO	NAMAWALA	AR	NAMA	-8.15663	36.5782	AR09NAMAWALA1	n/a	n/a	82	86	126	140	170	176	82	92	102	102	180	180	82	82	152	154	244	252	90	92	148	150
FMCT-081-2019-06	NAMAWALA 2009	2009	KILOMBERO	NAMAWALA	AR	NAMA	-8.15663	36.5782	AR09NAMAWALA2	n/a	n/a	86	88	124	138	174	174	90	92	104	120	180	182	80	84	146	152	252	252	92	92	148	150
FMCT-081-2019-07	NAMAWALA 2009	2009	KILOMBERO	NAMAWALA	AR	NAMA	-8.15663	36.5782	AR09NAMAWALA3	n/a	n/a	86	88	124	128	172	176	90	92	120	120	180	182	82	82	144	156	240	252	92	92	150	152
FMCT-081-2019-08	NAMAWALA 2009	2009	KILOMBERO	NAMAWALA	AR	NAMA	-8.15663	36.5782	AR09NAMAWALA4	n/a	n/a	86	86	126	126	170	172	90	92	102	104	182	184	80	82	146	148	244	244	92	92	150	152
FMCT-081-2019-09	NAMAWALA 2009	2009	KILOMBERO	NAMAWALA	AR	NAMA	-8.15663	36.5782	AR09NAMAWALA5	n/a	n/a	86	86	124	126	170	170	90	90	102	120	178	180	82	82	152	156	252	252	0	0	0	0
FMCT-081-2019-10	NAMAWALA 2009	2009	KILOMBERO	NAMAWALA	AR	NAMA	-8.15663	36.5782	AR09NAMAWALA6	n/a	n/a	86	86	124	132	170	170	90	90	102	110	180	182	80	82	152	156	244	252	90	92	150	152
FMCT-081-2019-11	NAMAWALA 2009	2009	KILOMBERO	NAMAWALA	AR	NAMA	-8.15663	36.5782	AR09NAMAWALA7	n/a	n/a	84	86	134	138	170	170	82	90	104	120	180	180	80	98	146	150	244	252	90	92	150	152
FMCT-081-2019-12	NAMAWALA 2009	2009	KILOMBERO	NAMAWALA	AR	NAMA	-8.15663	36.5782	AR09NAMAWALA8	n/a	n/a	86	86	128	130	172	176	82	92	104	120	180	180	82	82	146	146	244	252	92	92	148	150
FMCT-081-2019-13	NAMAWALA 2009	2009	KILOMBERO	NAMAWALA	AR	NAMA	-8.15663	36.5782	AR09NAMAWALA9	n/a	n/a	80	86	124	124	168	170	82	92	102	120	180	180	82	106	152	156	252	252	92	92	0	0
FMCT-081-2019-15	NAMAWALA 2009	2009	KILOMBERO	NAMAWALA	AR	NAMA	-8.15663	36.5782	AR09NAMAWALA10	n/a	n/a	82	86	132	134	170	172	90	92	110	120	184	184	82	82	152	156	244	244	92	92	150	152
FMCT-081-2019-16	NAMAWALA 2009	2009	KILOMBERO	NAMAWALA	AR	NAMA	-8.15663	36.5782	AR09NAMAWALA11	n/a	n/a	86	86	126	132	172	172	90	90	110	120	180	182	80	80	150	152	244	244	92	92	150	152
FMCT-081-2019-17	NAMAWALA 2009	2009	KILOMBERO	NAMAWALA	AR	NAMA	-8.15663	36.5782	AR09NAMAWALA12	n/a	n/a	86	86	124	126	170	176	90	90	110	126	178	180	82	82	146	156	244	246	92	92	150	152
FMCT-081-2019-18	NAMAWALA 2009	2009	KILOMBERO	NAMAWALA	AR	NAMA	-8.15663	36.5782	AR09NAMAWALA13	n/a	n/a	86	86	124	138	172	174	90	90	102	110	182	184	80	82	146	146	244	244	90	92	150	152
FMCT-081-2019-19	NAMAWALA 2009	2009	KILOMBERO	NAMAWALA	AR	NAMA	-8.15663	36.5782	AR09NAMAWALA14	n/a	n/a	86	86	124	134	170	170	88	88	104	120	180	180	80	82	150	156	244	252	92	92	148	150
FMCT-081-2019-20	NAMAWALA 2009	2009	KILOMBERO	NAMAWALA	AR	NAMA	-8.15663	36.5782	AR09NAMAWALA15	n/a	n/a	86	86	0	0	172	172	90	90	104	120	182	182	82	104	156	162	244	246	90	92	150	152
FMCT-081-2019-23	NAMAWALA 2009	2009	KILOMBERO	NAMAWALA	AR	NAMA	-8.15663	36.5782	AR09NAMAWALA16	n/a	n/a	86	86	124	126	170	176	90	92	102	120	178	180	80	96	138	156	244	252	90	92	148	150
FMCT-081-2019-24	NAMAWALA 2009	2009	KILOMBERO	NAMAWALA	AR	NAMA	-8.15663	36.5782	AR09NAMAWALA17	n/a	n/a	86	86	128	134	170	170	90	90	102	108	180	190	82	82	150	156	252	252	92	92	150	152
FMCT-081-2019-25	NAMAWALA 2009	2009	KILOMBERO	NAMAWALA	AR	NAMA	-8.15663	36.5782	AR09NAMAWALA18	n/a	n/a	86	86	124	124	172	176	90	90	120	120	180	180	80	82	146	156	242	244	92	92	150	152
FMCT-081-2019-27	NAMAWALA 2009	2009	KILOMBERO	NAMAWALA	AR	NAMA	-8.15663	36.5782	AR09NAMAWALA19	n/a	n/a	86	86	126	126	170	172	90	92	102	110	180	182	80	82	150	152	246	252	90	92	150	152
FMCT-081-2019-28	NAMAWALA 2009	2009	KILOMBERO	NAMAWALA	AR	NAMA	-8.15663	36.5782	AR09NAMAWALA20	n/a	n/a	86	86	124	128	170	176	82	90	102	118	180	182	82	82	146	156	244	252	82	92	150	152
FMCT-081-2019-31	NAMAWALA 2009	2009	KILOMBERO	NAMAWALA	AR	NAMA	-8.15663	36.5782	AR09NAMAWALA21	n/a	n/a	86	86	124	124	172	174	82	90	120	120	178	180	98	98	156	156	238	252	90	92	150	150
FMCT-081-2019-33	NAMAWALA 2009	2009	KILOMBERO	NAMAWALA	AR	NAMA	-8.15663	36.5782	AR09NAMAWALA22	n/a	n/a	86	86	124	138	172	174	92	96	112	120	170	180	80	104	146	156	242	244	92	92	150	152
FMCT-081-2019-35	NAMAWALA 2009	2009	KILOMBERO	NAMAWALA	AR	NAMA	-8.15663	36.5782	AR09NAMAWALA23	n/a	n/a	86	86	126	126	172	174	92	92	104	120	180	180	82	110	156	156	242	244	92	92	150	152
FMCT-081-2019-37	NAMAWALA 2009	2009	KILOMBERO	NAMAWALA	AR	NAMA	-8.15663	36.5782	AR09NAMAWALA24	n/a	n/a	86	86	130	134	170	172	88	90	110	120	180	182	82	98	146	152	244	252	92	92	148	150
FMCT-081-2019-38	NAMAWALA 2009	2009	KILOMBERO	NAMAWALA	AR	NAMA	-8.15663	36.5782	AR09NAMAWALA25	n/a	n/a	86	86	124	124	170	170	90	92	110	126	180	182	96	104	152	152	252	252	92	92	150	152
FMCT-081-2019-39	NAMAWALA 2009	2009	KILOMBERO	NAMAWALA	AR	NAMA	-8.15663	36.5782	AR09NAMAWALA26	n/a	n/a	86	86	146	146	172	172	82	92	102	120	178	180	80	98	146	150	238	240	90	92	150	152
FMCT-081-2019-40	NAMAWALA 2009	2009	KILOMBERO	NAMAWALA	AR	NAMA	-8.15663	36.5782	AR09NAMAWALA27	n/a	n/a	86	86	124	134	170	172	90	92	104	110	182	184	82	82	146	152	236	252	90	92	150	152
FMCT-081-2019-41	NAMAWALA 2009	2009	KILOMBERO	NAMAWALA	AR	NAMA	-8.15663	36.5782	AR09NAMAWALA28	n/a	n/a	86	88	134	134	170	170	90	90	102	112	180	180	82	102	146	146	252	252	92	92	150	152
FMCT-081-2019-43	NAMAWALA 2009	2009	KILOMBERO	NAMAWALA	AR	NAMA	-8.15663	36.5782	AR09NAMAWALA29	n/a	n/a	84	86	134	138	170	174	90	90	104	120	180	182	80	98	146	156	244	244	92	92	150	152
FMCT-081-2019-44	NAMAWALA 2009	2009	KILOMBERO	NAMAWALA	AR	NAMA	-8.15663	36.5782	AR09NAMAWALA30	n/a	n/a	84	86	126	128	172	174	90	92	0	0	0	0	0	0	152	156	242	252	92	104	150	152
FMCT-081-2019-45	NAMAWALA 2009	2009	KILOMBERO	NAMAWALA	AR	NAMA	-8.15663	36.5782	AR09NAMAWALA31	n/a	n/a	86	86	124	124	172	174	90	92	102	104	182	182	82	106	152	156	238	244	92	92	148	150
FMCT-081-2019-46	NAMAWALA 2009	2009	KILOMBERO	NAMAWALA	AR	NAMA	-8.15663	36.5782	AR09NAMAWALA32	n/a	n/a	86	86	124	124	174	174	82	90	102	104	180	180	80	100	152	156	244	252	90	92	150	152
FMCT-081-2019-48	NAMAWALA 2009	2009	KILOMBERO	NAMAWALA	AR	NAMA	-8.15663	36.5782	AR09NAMAWALA33	n/a	n/a	86	86	124	124	172	176	90	90	104	120	180	182	80	102	146	156	244	246	92	92	150	152
FMCT-081-2019-50	NAMAWALA 2009	2009	KILOMBERO	NAMAWALA	AR	NAMA	-8.15663	36.5782	AR09NAMAWALA34	n/a	n/a	86	86	134	138	170	176	90	92	102	110	180	182	80	82	146	150	244	252	92	92	148	150
FMCT-081-2019-53	NAMAWALA 2009	2009	KILOMBERO	NAMAWALA	AR	NAMA	-8.15663	36.5782	AR09NAMAWALA35	n/a	n/a	86	86	128	128	172	176	90	92	104	120	180	182	80	82	146	156	244	244	92	92	150	152
FMCT-081-2019-54	NAMAWALA 2009	2009	KILOMBERO	NAMAWALA	AR	NAMA	-8.15663	36.5782	AR09NAMAWALA36	n/a	n/a	86	86	128	138	170	170	90	90	102	112	180	180	80	106	146	156	252	252	90	92	150	152
FMCT-081-2019-57	NAMAWALA 2009	2009	KILOMBERO	NAMAWALA	AR	NAMA	-8.15663	36.5782	AR09NAMAWALA37	n/a	n/a	86	88	124	126	174	174	82	90	110	120	178	182	82	96	146	156	238	244	84	92	150	152
NAMAWALA-01	NAMAWALA 2010	2010	KILOMBERO	NAMAWALA	AR	NAMA	-8.15663	36.5782	AR10NAMAWALA1	L	L	80	86	124	126	174	176	90	92	102	120	182	182	80	102	152	158	244	244	84	92	148	150
NAMAWALA-02	NAMAWALA 2010	2010	KILOMBERO	NAMAWALA	AR	NAMA	-8.15663	36.5782	AR10NAMAWALA2	L	L	80	86	146	148	172	174	82	82	118	120	180	182	82	98	138	150	252	252	84	92	148	150
NAMAWALA-03	NAMAWALA 2010	2010	KILOMBERO	NAMAWALA	AR	NAMA	-8.15663	36.5782	AR10NAMAWALA3	L	L	80	86	124	132	170	172	92	92	102	104	180	180	82	104	152	156	252	252	90	92	148	150
NAMAWALA-04	NAMAWALA 2010	2010	KILOMBERO	NAMAWALA	AR	NAMA	-8.15663	36.5782	AR10NAMAWALA4	L	L	80	86	124	128	170	176	82	92	102	104	180	182	82	102	148	150	244	244	90	92	148	150
NAMAWALA-05	NAMAWALA 2010	2010	KILOMBERO	NAMAWALA	AR	NAMA	-8.15663	36.5782	AR10NAMAWALA5	L	L	80	86	124	124	174	176	82	92	102	118	180	182	80	102	146	150	244	244	84	92	150	150
NAMAWALA-06	NAMAWALA 2010	2010	KILOMBERO	NAMAWALA	AR	NAMA	-8.15663	36.5782	AR10NAMAWALA6	L	L	86	86	124	124	172	172	82	92	118	120	180	180	80	104	152	156	236	244	84	92	150	150
NAMAWALA-07	NAMAWALA 2010	2010	KILOMBERO	NAMAWALA	AR	NAMA	-8.15663	36.5782	AR10NAMAWALA7	L	L	82	86	146	150	168	170	92	96	102	104	180	182	80	80	138	158	238	252	84	92	148	148
NAMAWALA-08	NAMAWALA 2010	2010	KILOMBERO	NAMAWALA	AR	NAMA	-8.15663	36.5782	AR10NAMAWALA8	L	L	86	86	134	136	170	172	90	92	104	104	178	182	80	106	152	156	244	244	84	92	148	150
NAMAWALA-09	NAMAWALA 2010	2010	KILOMBERO	NAMAWALA	AR	NAMA	-8.15663	36.5782	AR10NAMAWALA9	L	L	80	86	124	124	0	0	90	92	102	102	178	180	80	82	146	152	240	244	90	92	148	150
NAMAWALA-10	NAMAWALA 2010	2010	KILOMBERO	NAMAWALA	AR	NAMA	-8.15663	36.5782	AR10NAMAWALA10	L	L	86	86	124	124	170	172	90	92	102	120	178	180	80	98	152	156	244	252	84	92	150	150
NAMAWALA-11	NAMAWALA 2010	2010	KILOMBERO	NAMAWALA	AR	NAMA	-8.15663	36.5782	AR10NAMAWALA11	L	L	80	88	126	126	170	174	90	92	102	104	178	180	82	94	146	156	238	252	84	92	150	150
NAMAWALA-12	NAMAWALA 2010	2010	KILOMBERO	NAMAWALA	AR	NAMA	-8.15663	36.5782	AR10NAMAWALA12	L	L	86	86	124	124	168	170	90	92	104	120	180	182	82	104	146	156	252	252	84	92	148	150
NAMAWALA-13	NAMAWALA 2010	2010	KILOMBERO	NAMAWALA	AR	NAMA	-8.15663	36.5782	AR10NAMAWALA13	L	L	82	86	124	140	174	176	82	92	0	0	0	0	0	0	146	156	244	244	84	92	150	150
NAMAWALA-14	NAMAWALA 2010	2010	KILOMBERO	NAMAWALA	AR	NAMA	-8.15663	36.5782	AR10NAMAWALA14	L	L	80	86	124	140	174	176	88	90	104	104	178	180	82	104	154	156	244	244	84	92	150	150
NAMAWALA-15	NAMAWALA 2010	2010	KILOMBERO	NAMAWALA	AR	NAMA	-8.15663	36.5782	AR10NAMAWALA15	L	L	84	86	126	126	174	176	82	90	120	120	180	182	80	80	152	152	244	244	90	92	148	150
NAMAWALA-16	NAMAWALA 2010	2010	KILOMBERO	NAMAWALA	AR	NAMA	-8.15663	36.5782	AR10NAMAWALA16	L	L	80	86	122	122	168	170	90	92	104	120	180	182	80	82	150	158	244	246	90	92	148	150
NAMAWALA-17	NAMAWALA 2010	2010	KILOMBERO	NAMAWALA	AR	NAMA	-8.15663	36.5782	AR10NAMAWALA17	L	L	80	86	124	124	170	174	88	90	0	0	0	0	0	0	152	156	252	252	92	104	148	150
NAMAWALA-18	NAMAWALA 2010	2010	KILOMBERO	NAMAWALA	AR	NAMA	-8.15663	36.5782	AR10NAMAWALA18	L	L	84	86	124	124	174	176	88	92	104	104	180	182	82	104	148	150	252	252	84	92	150	150
NAMAWALA-19	NAMAWALA 2010	2010	KILOMBERO	NAMAWALA	AR	NAMA	-8.15663	36.5782	AR10NAMAWALA19	L	L	80	86	124	126	172	174	90	92	102	120	178	182	82	102	152	158	244	252	82	90	148	150
NAMAWALA-20	NAMAWALA 2010	2010	KILOMBERO	NAMAWALA	AR	NAMA	-8.15663	36.5782	AR10NAMAWALA20	L	L	86	88	124	124	174	176	90	92	104	120	180	182	82	106	146	150	244	246	84	92	148	148
NAMAWALA-21	NAMAWALA 2010	2010	KILOMBERO	NAMAWALA	AR	NAMA	-8.15663	36.5782	AR10NAMAWALA21	L	L	86	88	146	146	174	176	90	90	104	120	182	182	80	82	150	158	244	244	84	92	148	150
NAMAWALA-22	NAMAWALA 2010	2010	KILOMBERO	NAMAWALA	AR	NAMA	-8.15663	36.5782	AR10NAMAWALA22	L	L	84	86	124	134	172	174	90	92	0	0	0	0	0	0	146	156	244	244	84	92	148	150
NAMAWALA-23	NAMAWALA 2010	2010	KILOMBERO	NAMAWALA	AR	NAMA	-8.15663	36.5782	AR10NAMAWALA23	L	L	84	86	122	122	172	174	86	90	102	122	180	182	82	96	154	158	244	244	84	92	148	150
NAMAWALA-24	NAMAWALA 2010	2010	KILOMBERO	NAMAWALA	AR	NAMA	-8.15663	36.5782	AR10NAMAWALA24	L	L	86	88	124	126	170	176	90	92	104	120	180	180	80	80	152	156	244	244	84	92	150	152
NAMAWALA-25	NAMAWALA 2010	2010	KILOMBERO	NAMAWALA	AR	NAMA	-8.15663	36.5782	AR10NAMAWALA25	L	L	80	86	124	124	172	174	82	92	102	104	78	180	80	82	150	156	238	244	84	92	148	150
NAMAWALA-27	NAMAWALA 2010	2010	KILOMBERO	NAMAWALA	AR	NAMA	-8.15663	36.5782	AR10NAMAWALA26	L	L	84	86	124	140	170	176	90	92	104	110	182	182	82	82	154	156	244	252	84	92	150	152
NAMAWALA-28	NAMAWALA 2010	2010	KILOMBERO	NAMAWALA	AR	NAMA	-8.15663	36.5782	AR10NAMAWALA27	L	L	80	86	126	126	168	170	90	92	102	120	182	182	104	110	154	156	246	252	90	92	150	152
NAMAWALA-30	NAMAWALA 2010	2010	KILOMBERO	NAMAWALA	AR	NAMA	-8.15663	36.5782	AR10NAMAWALA28	L	L	84	86	132	138	174	176	90	92	108	122	180	182	96	102	152	156	244	252	84	92	148	150
NAMAWALA-31	NAMAWALA 2010	2010	KILOMBERO	NAMAWALA	AR	NAMA	-8.15663	36.5782	AR10NAMAWALA29	L	L	60	86	126	126	174	176	82	92	104	120	178	180	80	82	152	156	244	244	84	92	150	150
NAMAWALA-32	NAMAWALA 2010	2010	KILOMBERO	NAMAWALA	AR	NAMA	-8.15663	36.5782	AR10NAMAWALA30	L	L	86	86	124	124	170	174	90	92	102	120	180	180	80	82	152	156	244	252	84	92	150	150
NAMAWALA-33	NAMAWALA 2010	2010	KILOMBERO	NAMAWALA	AR	NAMA	-8.15663	36.5782	AR10NAMAWALA31	L	L	86	86	126	140	174	174	90	90	112	120	178	180	82	106	146	150	244	244	84	92	148	148
NAMAWALA-34	NAMAWALA 2010	2010	KILOMBERO	NAMAWALA	AR	NAMA	-8.15663	36.5782	AR10NAMAWALA32	L	L	84	86	126	126	170	172	90	92	0	0	0	0	0	0	146	156	244	252	84	92	150	150
NAMAWALA-35	NAMAWALA 2010	2010	KILOMBERO	NAMAWALA	AR	NAMA	-8.15663	36.5782	AR10NAMAWALA33	L	L	86	88	128	128	168	170	88	90	104	120	178	180	80	82	154	156	244	252	84	92	150	150
NAMAWALA-36	NAMAWALA 2010	2010	KILOMBERO	NAMAWALA	AR	NAMA	-8.15663	36.5782	AR10NAMAWALA34	L	L	86	88	124	126	170	174	86	90	112	120	178	180	82	82	152	154	244	244	90	92	150	150
NAMAWALA-37	NAMAWALA 2010	2010	KILOMBERO	NAMAWALA	AR	NAMA	-8.15663	36.5782	AR10NAMAWALA35	L	L	80	86	124	126	174	176	88	90	102	118	178	180	80	82	146	156	244	252	84	92	150	150
NAMAWALA-38	NAMAWALA 2010	2010	KILOMBERO	NAMAWALA	AR	NAMA	-8.15663	36.5782	AR10NAMAWALA36	L	L	84	86	124	130	170	176	86	90	120	120	180	180	82	82	138	156	246	252	84	92	150	152
NAMAWALA-39	NAMAWALA 2010	2010	KILOMBERO	NAMAWALA	AR	NAMA	-8.15663	36.5782	AR10NAMAWALA37	L	L	84	86	124	134	170	174	82	90	110	120	180	182	82	104	154	156	244	244	84	92	148	150
NAMAWALA-40	NAMAWALA 2010	2010	KILOMBERO	NAMAWALA	AR	NAMA	-8.15663	36.5782	AR10NAMAWALA38	L	L	80	86	124	126	172	174	90	92	0	0	0	0	0	0	146	152	238	244	84	92	150	150
NAMAWALA-41	NAMAWALA 2010	2010	KILOMBERO	NAMAWALA	AR	NAMA	-8.15663	36.5782	AR10NAMAWALA39	L	L	80	86	124	132	172	174	90	92	102	104	182	182	82	82	146	150	240	244	84	92	150	150
NAMAWALA-42	NAMAWALA 2010	2010	KILOMBERO	NAMAWALA	AR	NAMA	-8.15663	36.5782	AR10NAMAWALA40	L	L	82	88	124	126	172	176	82	90	0	0	0	0	0	0	156	158	236	244	90	92	150	152
NAMAWALA-43	NAMAWALA 2010	2010	KILOMBERO	NAMAWALA	AR	NAMA	-8.15663	36.5782	AR10NAMAWALA41	L	L	86	86	124	124	172	174	90	92	104	120	182	182	80	82	154	156	240	244	92	96	148	150
NAMAWALA-44	NAMAWALA 2010	2010	KILOMBERO	NAMAWALA	AR	NAMA	-8.15663	36.5782	AR10NAMAWALA42	L	L	80	88	124	126	174	176	90	90	0	0	0	0	0	0	156	156	244	244	92	96	148	150
NAMAWALA-45	NAMAWALA 2010	2010	KILOMBERO	NAMAWALA	AR	NAMA	-8.15663	36.5782	AR10NAMAWALA43	L	L	86	88	126	140	170	172	82	92	120	120	178	182	102	102	154	156	244	244	84	92	148	150
NAMAWALA-46	NAMAWALA 2010	2010	KILOMBERO	NAMAWALA	AR	NAMA	-8.15663	36.5782	AR10NAMAWALA44	L	L	82	86	124	124	170	172	90	92	104	104	180	180	82	96	150	156	244	252	84	92	150	150
NAMAWALA-47	NAMAWALA 2010	2010	KILOMBERO	NAMAWALA	AR	NAMA	-8.15663	36.5782	AR10NAMAWALA45	L	L	84	86	124	128	168	170	88	90	0	0	0	0	0	0	152	156	238	244	84	92	150	150
NAMAWALA-48	NAMAWALA 2010	2010	KILOMBERO	NAMAWALA	AR	NAMA	-8.15663	36.5782	AR10NAMAWALA46	L	L	80	86	124	124	174	176	90	92	102	110	182	182	82	96	150	152	238	244	84	92	150	150
NAMAWALA-49	NAMAWALA 2010	2010	KILOMBERO	NAMAWALA	AR	NAMA	-8.15663	36.5782	AR10NAMAWALA47	L	L	80	86	126	126	168	170	90	90	104	120	180	182	82	82	152	156	252	252	84	92	150	150
FMCT-534-0000016-01	LUPIRO 2008	2008	ULANGA	LUPIRO	AR	LUPI	-8.38513	36.6784	AR08LUPIRO1	n/a	n/a	86	86	132	134	170	176	82	92	104	110	182	182	82	106	146	146	248	252	92	92	148	150
FMCT-534-0000016-02	LUPIRO 2008	2008	ULANGA	LUPIRO	AR	LUPI	-8.38513	36.6784	AR08LUPIRO2	n/a	n/a	86	86	128	128	170	176	82	90	104	122	178	178	82	82	146	150	244	252	92	92	146	146
FMCT-534-0000016-03	LUPIRO 2008	2008	ULANGA	LUPIRO	AR	LUPI	-8.38513	36.6784	AR08LUPIRO3	n/a	n/a	86	86	124	128	170	176	82	90	102	120	180	182	84	104	152	156	238	252	92	92	150	152
FMCT-534-0000016-04	LUPIRO 2008	2008	ULANGA	LUPIRO	AR	LUPI	-8.38513	36.6784	AR08LUPIRO4	n/a	n/a	82	86	132	134	174	176	90	92	120	122	178	180	82	104	152	156	238	244	90	92	150	152
FMCT-534-0000016-05	LUPIRO 2008	2008	ULANGA	LUPIRO	AR	LUPI	-8.38513	36.6784	AR08LUPIRO5	n/a	n/a	86	86	126	134	176	176	82	92	102	102	180	182	82	82	156	156	244	252	92	92	150	152
FMCT-534-0000016-06	LUPIRO 2008	2008	ULANGA	LUPIRO	AR	LUPI	-8.38513	36.6784	AR08LUPIRO6	n/a	n/a	86	86	124	124	172	176	82	90	118	120	178	180	82	106	146	152	244	252	92	92	150	152
FMCT-534-0000016-07	LUPIRO 2008	2008	ULANGA	LUPIRO	AR	LUPI	-8.38513	36.6784	AR08LUPIRO7	n/a	n/a	86	86	124	124	176	176	92	92	102	112	180	180	80	82	146	152	244	252	92	92	150	152
FMCT-534-0000016-08	LUPIRO 2008	2008	ULANGA	LUPIRO	AR	LUPI	-8.38513	36.6784	AR08LUPIRO8	n/a	n/a	86	86	124	124	172	172	90	90	104	120	182	182	80	84	146	146	238	252	92	92	148	150
FMCT-534-0000016-09	LUPIRO 2008	2008	ULANGA	LUPIRO	AR	LUPI	-8.38513	36.6784	AR08LUPIRO9	n/a	n/a	86	86	126	142	172	172	90	92	102	120	182	182	82	82	146	152	244	244	92	92	150	152
FMCT-534-0000016-10	LUPIRO 2008	2008	ULANGA	LUPIRO	AR	LUPI	-8.38513	36.6784	AR08LUPIRO10	n/a	n/a	86	86	128	130	172	176	82	82	120	120	182	184	84	96	146	150	238	244	90	90	148	150
FMCT-534-0000016-11	LUPIRO 2008	2008	ULANGA	LUPIRO	AR	LUPI	-8.38513	36.6784	AR08LUPIRO11	n/a	n/a	86	86	124	124	176	176	82	92	104	104	178	180	96	104	156	156	244	252	90	92	150	152
FMCT-534-0000016-12	LUPIRO 2008	2008	ULANGA	LUPIRO	AR	LUPI	-8.38513	36.6784	AR08LUPIRO12	n/a	n/a	86	86	124	124	174	176	90	92	104	120	180	182	80	80	146	156	238	244	92	92	150	152
FMCT-534-0000016-13	LUPIRO 2008	2008	ULANGA	LUPIRO	AR	LUPI	-8.38513	36.6784	AR08LUPIRO13	n/a	n/a	86	86	126	134	170	172	88	88	112	122	180	182	80	82	152	156	244	244	92	92	148	150
FMCT-534-0000016-14	LUPIRO 2008	2008	ULANGA	LUPIRO	AR	LUPI	-8.38513	36.6784	AR08LUPIRO14	n/a	n/a	86	86	150	152	170	170	74	82	104	110	178	182	80	82	156	156	246	252	92	92	148	150
FMCT-534-0000016-15	LUPIRO 2008	2008	ULANGA	LUPIRO	AR	LUPI	-8.38513	36.6784	AR08LUPIRO15	n/a	n/a	86	86	124	124	172	176	90	92	120	120	182	182	82	82	146	156	244	244	90	92	148	150
FMCT-534-0000016-16	LUPIRO 2008	2008	ULANGA	LUPIRO	AR	LUPI	-8.38513	36.6784	AR08LUPIRO16	n/a	n/a	86	86	126	126	174	176	90	90	110	120	178	182	82	82	146	152	244	252	92	92	150	152
FMCT-534-0000016-17	LUPIRO 2008	2008	ULANGA	LUPIRO	AR	LUPI	-8.38513	36.6784	AR08LUPIRO17	n/a	n/a	86	86	126	126	170	174	90	92	110	110	178	178	82	106	156	156	244	252	92	92	150	152
FMCT-534-0000016-18	LUPIRO 2008	2008	ULANGA	LUPIRO	AR	LUPI	-8.38513	36.6784	AR08LUPIRO18	n/a	n/a	86	86	126	126	170	176	82	92	104	104	180	182	100	104	146	156	244	252	92	94	148	150
FMCT-534-0000016-19	LUPIRO 2008	2008	ULANGA	LUPIRO	AR	LUPI	-8.38513	36.6784	AR08LUPIRO19	n/a	n/a	86	86	126	126	176	176	90	90	110	120	178	180	82	82	146	156	252	252	92	92	150	152
FMCT-534-0000016-20	LUPIRO 2008	2008	ULANGA	LUPIRO	AR	LUPI	-8.38513	36.6784	AR08LUPIRO20	n/a	n/a	86	86	126	126	172	174	90	90	102	104	178	178	82	104	146	152	244	252	92	92	150	152
FMCT-534-0000016-21	LUPIRO 2008	2008	ULANGA	LUPIRO	AR	LUPI	-8.38513	36.6784	AR08LUPIRO21	n/a	n/a	86	86	124	128	172	172	90	92	102	102	182	182	82	82	156	156	244	246	92	92	148	148
FMCT-534-0000016-22	LUPIRO 2008	2008	ULANGA	LUPIRO	AR	LUPI	-8.38513	36.6784	AR08LUPIRO22	n/a	n/a	86	88	124	124	170	176	90	90	102	110	178	180	80	82	152	152	238	252	92	92	148	150
FMCT-534-0000016-23	LUPIRO 2008	2008	ULANGA	LUPIRO	AR	LUPI	-8.38513	36.6784	AR08LUPIRO23	n/a	n/a	86	86	128	134	170	176	82	90	112	120	180	180	96	96	146	152	246	252	90	92	150	152
FMCT-534-0000016-24	LUPIRO 2008	2008	ULANGA	LUPIRO	AR	LUPI	-8.38513	36.6784	AR08LUPIRO24	n/a	n/a	86	86	124	124	170	174	82	86	102	120	182	182	82	104	146	150	252	252	92	92	150	152
FMCT-534-0000016-25	LUPIRO 2008	2008	ULANGA	LUPIRO	AR	LUPI	-8.38513	36.6784	AR08LUPIRO25	n/a	n/a	82	86	126	126	172	174	90	92	104	104	180	182	80	82	146	152	244	244	90	92	150	152
FMCT-534-0000016-26	LUPIRO 2008	2008	ULANGA	LUPIRO	AR	LUPI	-8.38513	36.6784	AR08LUPIRO26	n/a	n/a	82	86	124	126	174	174	82	90	120	120	178	182	100	106	156	156	244	252	92	92	150	152
FMCT-534-0000016-27	LUPIRO 2008	2008	ULANGA	LUPIRO	AR	LUPI	-8.38513	36.6784	AR08LUPIRO27	n/a	n/a	86	86	124	132	170	174	90	90	120	120	182	184	80	80	152	156	252	252	92	92	150	152
FMCT-534-0000016-28	LUPIRO 2008	2008	ULANGA	LUPIRO	AR	LUPI	-8.38513	36.6784	AR08LUPIRO28	n/a	n/a	86	86	122	124	170	174	90	90	120	120	178	182	82	82	146	156	252	252	92	92	150	152
FMCT-534-0000016-29	LUPIRO 2008	2008	ULANGA	LUPIRO	AR	LUPI	-8.38513	36.6784	AR08LUPIRO29	n/a	n/a	86	86	128	130	170	174	82	88	112	120	180	180	80	82	146	152	252	252	92	92	148	150
FMCT-534-0000016-30	LUPIRO 2008	2008	ULANGA	LUPIRO	AR	LUPI	-8.38513	36.6784	AR08LUPIRO30	n/a	n/a	86	86	124	148	172	176	90	92	102	120	180	180	80	80	152	156	242	244	90	92	150	152
FMCT-534-0000016-32	LUPIRO 2008	2008	ULANGA	LUPIRO	AR	LUPI	-8.38513	36.6784	AR08LUPIRO31	n/a	n/a	82	86	124	124	170	172	90	92	120	126	182	182	82	84	146	146	252	252	92	92	148	150
FMCT-534-0000016-33	LUPIRO 2008	2008	ULANGA	LUPIRO	AR	LUPI	-8.38513	36.6784	AR08LUPIRO32	n/a	n/a	86	86	134	136	174	176	82	92	102	112	180	182	82	82	150	152	244	244	90	92	150	152
FMCT-534-0000016-35	LUPIRO 2008	2008	ULANGA	LUPIRO	AR	LUPI	-8.38513	36.6784	AR08LUPIRO33	n/a	n/a	84	86	128	132	174	174	96	96	104	120	0	0	80	86	156	158	244	252	92	92	150	152
FMCT-534-0000016-36	LUPIRO 2008	2008	ULANGA	LUPIRO	AR	LUPI	-8.38513	36.6784	AR08LUPIRO34	n/a	n/a	86	86	134	138	174	174	90	90	102	120	180	182	80	98	146	152	244	244	92	92	148	150
FMCT-534-0000016-37	LUPIRO 2008	2008	ULANGA	LUPIRO	AR	LUPI	-8.38513	36.6784	AR08LUPIRO35	n/a	n/a	86	86	124	124	170	170	90	92	104	104	178	178	82	82	146	146	246	252	92	92	148	148
FMCT-534-0000016-38	LUPIRO 2008	2008	ULANGA	LUPIRO	AR	LUPI	-8.38513	36.6784	AR08LUPIRO36	n/a	n/a	86	88	152	154	168	170	90	90	112	122	182	182	80	82	156	156	244	252	92	92	150	152
FMCT-534-0000016-39	LUPIRO 2008	2008	ULANGA	LUPIRO	AR	LUPI	-8.38513	36.6784	AR08LUPIRO37	n/a	n/a	86	86	134	136	170	176	90	90	112	120	180	180	80	80	150	152	236	252	90	92	148	150
FMCT-534-0000016-40	LUPIRO 2008	2008	ULANGA	LUPIRO	AR	LUPI	-8.38513	36.6784	AR08LUPIRO38	n/a	n/a	82	86	132	134	172	176	90	92	110	110	178	180	82	104	146	156	238	244	90	92	150	152
FMCT-534-0000016-41	LUPIRO 2008	2008	ULANGA	LUPIRO	AR	LUPI	-8.38513	36.6784	AR08LUPIRO39	n/a	n/a	86	86	126	128	172	172	90	90	102	120	178	180	80	82	146	156	244	244	84	92	150	152
FMCT-534-0000016-42	LUPIRO 2008	2008	ULANGA	LUPIRO	AR	LUPI	-8.38513	36.6784	AR08LUPIRO40	n/a	n/a	86	86	124	126	170	174	90	90	112	120	182	182	82	84	146	146	252	252	84	92	148	150
FMCT-534-0000016-43	LUPIRO 2008	2008	ULANGA	LUPIRO	AR	LUPI	-8.38513	36.6784	AR08LUPIRO41	n/a	n/a	86	86	124	126	172	172	90	90	110	110	178	182	80	82	152	156	244	244	90	92	148	150
FMCT-534-0000016-44	LUPIRO 2008	2008	ULANGA	LUPIRO	AR	LUPI	-8.38513	36.6784	AR08LUPIRO42	n/a	n/a	86	86	132	134	170	176	90	90	102	122	180	182	82	104	150	152	242	252	84	92	148	150
FMCT-534-0000016-45	LUPIRO 2008	2008	ULANGA	LUPIRO	AR	LUPI	-8.38513	36.6784	AR08LUPIRO43	n/a	n/a	86	88	126	134	172	172	90	92	104	120	184	184	96	106	138	146	252	252	84	92	148	150
FMCT-534-0000016-46	LUPIRO 2008	2008	ULANGA	LUPIRO	AR	LUPI	-8.38513	36.6784	AR08LUPIRO44	n/a	n/a	86	86	140	142	174	174	82	82	110	120	180	184	80	82	146	156	236	252	84	92	150	152
FMCT-534-0000016-47	LUPIRO 2008	2008	ULANGA	LUPIRO	AR	LUPI	-8.38513	36.6784	AR08LUPIRO45	n/a	n/a	86	86	130	134	172	172	82	82	110	120	180	184	84	104	152	156	244	252	84	92	148	150
FMCT-534-0000016-48	LUPIRO 2008	2008	ULANGA	LUPIRO	AR	LUPI	-8.38513	36.6784	AR08LUPIRO46	n/a	n/a	84	86	124	124	172	176	90	92	116	120	180	182	82	106	146	146	240	246	84	92	150	152
FMCT-534-0000016-50	LUPIRO 2008	2008	ULANGA	LUPIRO	AR	LUPI	-8.38513	36.6784	AR08LUPIRO47	n/a	n/a	86	86	128	138	170	172	90	92	110	120	178	180	82	82	150	156	252	252	90	92	148	150
FMCT-534-0000016-51	LUPIRO 2008	2008	ULANGA	LUPIRO	AR	LUPI	-8.38513	36.6784	AR08LUPIRO48	n/a	n/a	82	86	138	146	170	170	82	92	104	112	178	182	96	106	146	152	252	252	84	92	148	150
FMCT-534-0000016-52	LUPIRO 2008	2008	ULANGA	LUPIRO	AR	LUPI	-8.38513	36.6784	AR08LUPIRO49	n/a	n/a	86	86	124	130	170	174	88	88	104	120	180	180	80	82	156	156	244	252	84	92	148	150
FMCT-534-0000016-53	LUPIRO 2008	2008	ULANGA	LUPIRO	AR	LUPI	-8.38513	36.6784	AR08LUPIRO50	n/a	n/a	86	88	126	126	172	176	90	90	104	104	180	182	80	82	152	162	244	244	92	92	148	150
FMCT-534-0000016-55	LUPIRO 2008	2008	ULANGA	LUPIRO	AR	LUPI	-8.38513	36.6784	AR08LUPIRO51	n/a	n/a	86	86	126	136	170	176	88	90	110	120	182	182	82	104	146	152	244	252	84	92	148	148
LUPIRO 2009-01	LUPIRO 2009	2009	ULANGA	LUPIRO	AR	LUPI	-8.38513	36.6784	AR09LUPIRO1	n/a	n/a	86	86	128	128	172	174	90	92	110	122	178	180	80	82	138	156	244	252	84	92	148	150
LUPIRO 2009-02	LUPIRO 2009	2009	ULANGA	LUPIRO	AR	LUPI	-8.38513	36.6784	AR09LUPIRO2	n/a	n/a	84	86	124	126	174	174	82	82	108	124	178	180	80	80	148	156	244	244	90	92	148	150
LUPIRO 2009-03	LUPIRO 2009	2009	ULANGA	LUPIRO	AR	LUPI	-8.38513	36.6784	AR09LUPIRO3	n/a	n/a	86	86	124	132	174	176	90	92	102	104	178	180	80	82	152	156	244	252	84	92	148	148
LUPIRO 2009-04	LUPIRO 2009	2009	ULANGA	LUPIRO	AR	LUPI	-8.38513	36.6784	AR09LUPIRO4	n/a	n/a	86	86	124	124	170	174	90	92	102	120	178	180	80	106	146	152	252	252	84	92	150	150
LUPIRO 2009-05	LUPIRO 2009	2009	ULANGA	LUPIRO	AR	LUPI	-8.38513	36.6784	AR09LUPIRO5	n/a	n/a	84	86	124	124	174	176	88	90	110	120	178	180	92	110	156	156	244	244	84	90	150	150
LUPIRO 2009-06	LUPIRO 2009	2009	ULANGA	LUPIRO	AR	LUPI	-8.38513	36.6784	AR09LUPIRO6	n/a	n/a	86	86	134	150	170	176	82	90	112	120	180	180	82	96	152	160	246	252	84	92	148	148
LUPIRO 2009-07	LUPIRO 2009	2009	ULANGA	LUPIRO	AR	LUPI	-8.38513	36.6784	AR09LUPIRO7	n/a	n/a	86	88	132	124	170	172	82	94	102	110	180	182	82	104	152	156	252	252	84	92	148	150
LUPIRO 2009-09	LUPIRO 2009	2009	ULANGA	LUPIRO	AR	LUPI	-8.38513	36.6784	AR09LUPIRO8	n/a	n/a	86	86	124	124	170	176	82	92	104	120	180	180	82	82	152	152	244	252	84	92	148	148
LUPIRO 2009-10	LUPIRO 2009	2009	ULANGA	LUPIRO	AR	LUPI	-8.38513	36.6784	AR09LUPIRO9	n/a	n/a	86	86	126	134	174	174	90	90	120	120	180	180	80	82	152	156	242	244	84	92	150	150
LUPIRO 2009-11	LUPIRO 2009	2009	ULANGA	LUPIRO	AR	LUPI	-8.38513	36.6784	AR09LUPIRO10	n/a	n/a	84	86	124	148	170	170	90	90	104	104	180	182	82	82	146	152	252	252	84	92	148	150
LUPIRO 2009-12	LUPIRO 2009	2009	ULANGA	LUPIRO	AR	LUPI	-8.38513	36.6784	AR09LUPIRO11	n/a	n/a	86	86	124	126	170	170	90	90	104	104	182	182	96	102	146	156	244	246	92	102	150	150
LUPIRO 2009-13	LUPIRO 2009	2009	ULANGA	LUPIRO	AR	LUPI	-8.38513	36.6784	AR09LUPIRO12	n/a	n/a	84	86	128	134	170	170	82	90	104	110	180	182	80	80	150	160	238	252	84	92	150	150
LUPIRO 2009-15	LUPIRO 2009	2009	ULANGA	LUPIRO	AR	LUPI	-8.38513	36.6784	AR09LUPIRO13	n/a	n/a	86	86	148	152	174	174	0	0	104	104	178	180	98	104	0	0	0	0	84	92	150	150
LUPIRO 2009-17	LUPIRO 2009	2009	ULANGA	LUPIRO	AR	LUPI	-8.38513	36.6784	AR09LUPIRO14	n/a	n/a	84	86	122	122	170	176	90	92	0	0	0	0	0	0	146	152	246	252	84	92	148	150
LUPIRO 2009-18	LUPIRO 2009	2009	ULANGA	LUPIRO	AR	LUPI	-8.38513	36.6784	AR09LUPIRO15	n/a	n/a	86	86	124	134	172	174	82	90	102	102	178	180	82	100	150	156	252	252	90	92	150	150
LUPIRO 2009-19	LUPIRO 2009	2009	ULANGA	LUPIRO	AR	LUPI	-8.38513	36.6784	AR09LUPIRO16	n/a	n/a	86	86	124	124	170	172	90	90	104	120	178	180	80	82	152	156	252	252	84	92	148	150
LUPIRO 2009-20	LUPIRO 2009	2009	ULANGA	LUPIRO	AR	LUPI	-8.38513	36.6784	AR09LUPIRO17	n/a	n/a	86	86	134	138	170	170	82	90	120	120	180	180	82	82	146	156	238	238	90	92	148	148
LUPIRO 2009-21	LUPIRO 2009	2009	ULANGA	LUPIRO	AR	LUPI	-8.38513	36.6784	AR09LUPIRO18	n/a	n/a	86	88	124	132	174	176	90	92	102	104	182	182	82	100	150	156	244	244	90	92	150	150
LUPIRO 2009-22	LUPIRO 2009	2009	ULANGA	LUPIRO	AR	LUPI	-8.38513	36.6784	AR09LUPIRO19	n/a	n/a	86	86	124	124	170	176	90	92	104	120	180	180	80	104	152	156	244	252	84	92	148	150
LUPIRO 2009-23	LUPIRO 2009	2009	ULANGA	LUPIRO	AR	LUPI	-8.38513	36.6784	AR09LUPIRO20	n/a	n/a	84	86	152	154	174	176	82	90	102	102	180	182	80	82	146	156	244	252	90	92	150	150
LUPIRO 2009-25	LUPIRO 2009	2009	ULANGA	LUPIRO	AR	LUPI	-8.38513	36.6784	AR09LUPIRO21	n/a	n/a	86	86	126	126	170	174	90	90	102	102	180	182	80	82	150	156	252	252	84	92	148	150
LUPIRO 2009-26	LUPIRO 2009	2009	ULANGA	LUPIRO	AR	LUPI	-8.38513	36.6784	AR09LUPIRO22	n/a	n/a	84	86	136	138	170	172	82	82	104	120	180	182	82	98	156	156	252	252	92	96	0	0
LUPIRO 2009-27	LUPIRO 2009	2009	ULANGA	LUPIRO	AR	LUPI	-8.38513	36.6784	AR09LUPIRO23	n/a	n/a	86	86	126	152	172	172	90	90	102	102	182	182	96	114	146	152	244	244	84	92	148	152
LUPIRO 2009-29	LUPIRO 2009	2009	ULANGA	LUPIRO	AR	LUPI	-8.38513	36.6784	AR09LUPIRO24	n/a	n/a	86	86	124	124	172	176	90	90	104	104	178	180	80	104	146	150	246	246	84	92	150	150
LUPIRO 2009-30	LUPIRO 2009	2009	ULANGA	LUPIRO	AR	LUPI	-8.38513	36.6784	AR09LUPIRO25	n/a	n/a	86	86	124	124	174	174	90	90	102	120	178	182	80	82	156	158	244	252	84	92	150	150
LUPIRO 2009-31	LUPIRO 2009	2009	ULANGA	LUPIRO	AR	LUPI	-8.38513	36.6784	AR09LUPIRO26	n/a	n/a	86	86	124	138	170	172	82	92	110	120	182	182	80	82	156	156	244	252	84	92	150	150
LUPIRO 2009-32	LUPIRO 2009	2009	ULANGA	LUPIRO	AR	LUPI	-8.38513	36.6784	AR09LUPIRO27	n/a	n/a	86	86	144	146	174	174	90	92	102	120	178	188	82	82	146	152	242	252	84	92	148	150
LUPIRO 2009-33	LUPIRO 2009	2009	ULANGA	LUPIRO	AR	LUPI	-8.38513	36.6784	AR09LUPIRO28	n/a	n/a	84	86	124	124	168	170	82	92	102	104	182	182	96	104	152	152	252	252	84	92	148	150
LUPIRO 2009-34	LUPIRO 2009	2009	ULANGA	LUPIRO	AR	LUPI	-8.38513	36.6784	AR09LUPIRO29	n/a	n/a	86	86	126	134	172	176	90	92	104	104	182	182	82	96	146	152	244	244	84	92	150	150
LUPIRO 2009-35	LUPIRO 2009	2009	ULANGA	LUPIRO	AR	LUPI	-8.38513	36.6784	AR09LUPIRO30	n/a	n/a	86	88	138	140	170	170	90	90	110	120	170	182	82	96	150	156	236	244	84	92	148	148
LUPIRO 2009-36	LUPIRO 2009	2009	ULANGA	LUPIRO	AR	LUPI	-8.38513	36.6784	AR09LUPIRO31	n/a	n/a	86	88	122	124	174	176	82	82	102	104	180	180	80	104	146	150	252	252	84	92	148	148
LUPIRO 2009-37	LUPIRO 2009	2009	ULANGA	LUPIRO	AR	LUPI	-8.38513	36.6784	AR09LUPIRO32	n/a	n/a	86	88	122	124	170	176	90	90	104	120	180	182	82	96	146	150	238	242	84	92	148	150
LUPIRO 2009-39	LUPIRO 2009	2009	ULANGA	LUPIRO	AR	LUPI	-8.38513	36.6784	AR09LUPIRO33	n/a	n/a	86	88	126	140	174	174	90	90	110	120	178	180	82	82	146	156	252	252	90	92	148	150
LUPIRO 2009-40	LUPIRO 2009	2009	ULANGA	LUPIRO	AR	LUPI	-8.38513	36.6784	AR09LUPIRO34	n/a	n/a	86	88	126	128	172	176	88	92	104	110	178	180	80	82	138	152	246	246	84	92	148	150
LUPIRO 2009-41	LUPIRO 2009	2009	ULANGA	LUPIRO	AR	LUPI	-8.38513	36.6784	AR09LUPIRO35	n/a	n/a	86	88	126	128	170	176	90	92	104	104	178	182	82	82	146	156	244	252	84	92	150	152
LUPIRO 2009-42	LUPIRO 2009	2009	ULANGA	LUPIRO	AR	LUPI	-8.38513	36.6784	AR09LUPIRO36	n/a	n/a	86	86	124	124	174	174	82	88	102	110	180	180	82	82	150	154	244	244	90	92	150	152
LUPIRO 2009-44	LUPIRO 2009	2009	ULANGA	LUPIRO	AR	LUPI	-8.38513	36.6784	AR09LUPIRO37	n/a	n/a	86	86	124	128	174	176	90	90	104	104	178	182	80	104	150	152	244	244	84	92	150	150
LUPIRO 2009-45	LUPIRO 2009	2009	ULANGA	LUPIRO	AR	LUPI	-8.38513	36.6784	AR09LUPIRO38	n/a	n/a	86	86	124	124	172	172	90	92	102	104	178	182	82	82	146	148	244	244	84	92	148	150
LUPIRO 2009-46	LUPIRO 2009	2009	ULANGA	LUPIRO	AR	LUPI	-8.38513	36.6784	AR09LUPIRO39	n/a	n/a	86	86	124	126	176	176	90	90	104	120	180	180	82	82	144	148	242	244	84	92	148	150
LUPIRO 2009-47	LUPIRO 2009	2009	ULANGA	LUPIRO	AR	LUPI	-8.38513	36.6784	AR09LUPIRO40	n/a	n/a	86	86	128	128	170	170	90	90	104	104	180	182	82	82	156	156	244	252	84	92	150	150
LUPIRO 2009-48	LUPIRO 2009	2009	ULANGA	LUPIRO	AR	LUPI	-8.38513	36.6784	AR09LUPIRO41	n/a	n/a	86	86	124	124	170	172	90	90	110	120	180	182	80	82	138	156	244	252	84	92	150	150
LUPIRO 2009-49	LUPIRO 2009	2009	ULANGA	LUPIRO	AR	LUPI	-8.38513	36.6784	AR09LUPIRO42	n/a	n/a	86	86	134	136	170	176	90	92	102	102	180	180	82	82	152	156	244	252	84	92	148	148
LUPIRO 2009-50	LUPIRO 2009	2009	ULANGA	LUPIRO	AR	LUPI	-8.38513	36.6784	AR09LUPIRO43	n/a	n/a	86	86	124	124	170	170	90	90	106	110	178	180	84	96	150	156	244	252	84	92	150	152
LUPIRO 2010-01	LUPIRO 2010	2010	ULANGA	LUPIRO	AR	LUPI	-8.38513	36.6784	AR10LUPIRO1	L	L	86	86	124	124	172	176	82	92	102	102	180	180	82	98	152	152	244	252	92	92	150	152
LUPIRO 2010-02	LUPIRO 2010	2010	ULANGA	LUPIRO	AR	LUPI	-8.38513	36.6784	AR10LUPIRO2	L	L	86	86	126	134	170	172	90	92	120	120	180	182	82	98	146	150	244	244	92	92	150	152
LUPIRO 2010-03	LUPIRO 2010	2010	ULANGA	LUPIRO	AR	LUPI	-8.38513	36.6784	AR10LUPIRO3	L	L	82	82	0	0	170	170	82	88	104	120	182	182	82	106	146	152	252	252	92	92	148	150
LUPIRO 2010-04	LUPIRO 2010	2010	ULANGA	LUPIRO	AR	LUPI	-8.38513	36.6784	AR10LUPIRO4	L	L	86	86	0	0	0	0	82	92	112	120	180	182	82	82	146	156	236	238	90	92	150	150
LUPIRO 2010-05	LUPIRO 2010	2010	ULANGA	LUPIRO	AR	LUPI	-8.38513	36.6784	AR10LUPIRO5	L	L	86	88	126	128	172	176	82	90	104	110	180	180	80	98	146	148	244	244	92	92	148	148
LUPIRO 2010-06	LUPIRO 2010	2010	ULANGA	LUPIRO	AR	LUPI	-8.38513	36.6784	AR10LUPIRO6	L	L	86	86	124	124	170	184	82	90	110	120	178	182	82	82	146	156	238	244	92	92	148	150
LUPIRO 2010-07	LUPIRO 2010	2010	ULANGA	LUPIRO	AR	LUPI	-8.38513	36.6784	AR10LUPIRO7	L	L	86	88	0	0	0	0	82	90	104	110	180	180	80	82	146	156	238	244	92	92	148	150
LUPIRO 2010-08	LUPIRO 2010	2010	ULANGA	LUPIRO	AR	LUPI	-8.38513	36.6784	AR10LUPIRO8	L	L	86	86	134	136	170	172	90	92	104	104	178	180	80	82	152	156	238	244	92	92	150	152
LUPIRO 2010-09	LUPIRO 2010	2010	ULANGA	LUPIRO	AR	LUPI	-8.38513	36.6784	AR10LUPIRO9	L	L	86	86	126	126	174	176	90	90	104	104	180	180	80	82	146	156	244	246	92	92	148	150
LUPIRO 2010-10	LUPIRO 2010	2010	ULANGA	LUPIRO	AR	LUPI	-8.38513	36.6784	AR10LUPIRO10	L	L	86	86	126	134	172	176	90	90	104	118	178	180	80	82	146	152	242	244	92	92	150	152
LUPIRO 2010-11	LUPIRO 2010	2010	ULANGA	LUPIRO	AR	LUPI	-8.38513	36.6784	AR10LUPIRO11	L	L	86	88	138	140	172	176	90	90	102	104	178	182	82	82	150	152	244	252	90	82	148	150
LUPIRO 2010-12	LUPIRO 2010	2010	ULANGA	LUPIRO	AR	LUPI	-8.38513	36.6784	AR10LUPIRO12	L	L	86	86	124	128	170	176	82	90	104	110	180	182	80	82	146	152	236	238	92	92	150	152
LUPIRO 2010-13	LUPIRO 2010	2010	ULANGA	LUPIRO	AR	LUPI	-8.38513	36.6784	AR10LUPIRO13	L	L	86	86	124	140	170	172	90	90	102	104	178	178	80	102	152	156	252	252	92	92	150	152
LUPIRO 2010-14	LUPIRO 2010	2010	ULANGA	LUPIRO	AR	LUPI	-8.38513	36.6784	AR10LUPIRO14	L	L	86	88	124	124	168	170	82	90	102	104	182	182	82	106	146	152	244	244	92	92	150	152
LUPIRO 2010-15	LUPIRO 2010	2010	ULANGA	LUPIRO	AR	LUPI	-8.38513	36.6784	AR10LUPIRO15	L	L	86	88	124	126	172	174	90	92	104	108	180	182	80	82	146	156	240	244	90	92	150	152
LUPIRO 2010-16	LUPIRO 2010	2010	ULANGA	LUPIRO	AR	LUPI	-8.38513	36.6784	AR10LUPIRO16	L	L	86	88	124	124	170	172	90	92	104	120	182	182	80	82	146	158	244	252	92	92	148	150
LUPIRO 2010-17	LUPIRO 2010	2010	ULANGA	LUPIRO	AR	LUPI	-8.38513	36.6784	AR10LUPIRO17	L	L	82	86	0	0	0	0	90	90	104	120	180	180	82	82	138	150	238	252	92	92	150	152
LUPIRO 2010-18	LUPIRO 2010	2010	ULANGA	LUPIRO	AR	LUPI	-8.38513	36.6784	AR10LUPIRO18	L	L	86	88	134	134	174	174	90	92	104	120	0	0	82	82	156	156	244	252	90	92	148	150
LUPIRO 2010-19	LUPIRO 2010	2010	ULANGA	LUPIRO	AR	LUPI	-8.38513	36.6784	AR10LUPIRO19	L	L	86	86	124	124	170	176	82	90	120	120	178	182	80	84	152	156	244	252	90	90	150	152
LUPIRO 2010-20	LUPIRO 2010	2010	ULANGA	LUPIRO	AR	LUPI	-8.38513	36.6784	AR10LUPIRO20	L	L	86	86	124	126	170	176	82	90	104	112	180	182	80	82	152	156	244	246	92	92	148	150
LUPIRO 2010-21	LUPIRO 2010	2010	ULANGA	LUPIRO	AR	LUPI	-8.38513	36.6784	AR10LUPIRO21	L	L	86	88	124	124	170	172	90	90	102	112	180	180	82	84	146	156	242	252	92	92	148	150
LUPIRO 2010-22	LUPIRO 2010	2010	ULANGA	LUPIRO	AR	LUPI	-8.38513	36.6784	AR10LUPIRO22	L	L	86	86	126	138	172	176	90	92	102	112	178	182	80	82	146	156	244	244	92	92	150	150
LUPIRO 2010-23	LUPIRO 2010	2010	ULANGA	LUPIRO	AR	LUPI	-8.38513	36.6784	AR10LUPIRO23	L	L	86	88	0	0	0	0	82	90	102	104	180	182	82	82	152	152	240	244	92	92	148	148
LUPIRO 2010-24	LUPIRO 2010	2010	ULANGA	LUPIRO	AR	LUPI	-8.38513	36.6784	AR10LUPIRO24	L	L	86	86	124	138	172	176	82	90	104	120	178	178	82	84	146	156	244	244	92	92	148	148
LUPIRO 2010-25	LUPIRO 2010	2010	ULANGA	LUPIRO	AR	LUPI	-8.38513	36.6784	AR10LUPIRO25	L	L	86	86	124	124	174	176	90	90	120	120	180	180	82	82	156	156	244	252	92	92	148	150
LUPIRO 2010-26	LUPIRO 2010	2010	ULANGA	LUPIRO	AR	LUPI	-8.38513	36.6784	AR10LUPIRO26	L	L	82	86	130	132	170	176	90	92	114	114	180	182	82	98	156	156	252	252	92	92	150	152
LUPIRO 2010-27	LUPIRO 2010	2010	ULANGA	LUPIRO	AR	LUPI	-8.38513	36.6784	AR10LUPIRO27	L	L	86	88	124	124	170	172	88	90	102	102	180	186	80	82	138	150	244	244	92	92	148	150
LUPIRO 2010-28	LUPIRO 2010	2010	ULANGA	LUPIRO	AR	LUPI	-8.38513	36.6784	AR10LUPIRO28	L	L	80	86	0	0	170	172	82	92	110	112	180	180	80	82	156	156	244	244	92	92	150	150
LUPIRO 2010-29	LUPIRO 2010	2010	ULANGA	LUPIRO	AR	LUPI	-8.38513	36.6784	AR10LUPIRO29	L	L	88	88	0	0	170	176	90	90	104	120	180	180	82	82	146	156	244	252	92	92	150	150
LUPIRO 2010-30	LUPIRO 2010	2010	ULANGA	LUPIRO	AR	LUPI	-8.38513	36.6784	AR10LUPIRO30	L	L	88	88	0	0	174	176	90	92	104	120	180	180	82	82	146	146	244	244	92	92	150	152
LUPIRO 2010-31	LUPIRO 2010	2010	ULANGA	LUPIRO	AR	LUPI	-8.38513	36.6784	AR10LUPIRO31	L	L	86	86	0	0	174	174	90	92	104	118	180	180	102	104	146	156	246	248	92	92	148	150
LUPIRO 2010-32	LUPIRO 2010	2010	ULANGA	LUPIRO	AR	LUPI	-8.38513	36.6784	AR10LUPIRO32	L	L	86	86	124	126	170	172	90	92	104	114	178	180	80	82	150	156	244	252	92	92	148	150
LUPIRO 2010-33	LUPIRO 2010	2010	ULANGA	LUPIRO	AR	LUPI	-8.38513	36.6784	AR10LUPIRO33	L	L	86	86	124	128	174	176	88	90	104	120	180	182	82	104	146	146	244	244	92	92	148	148
LUPIRO 2010-34	LUPIRO 2010	2010	ULANGA	LUPIRO	AR	LUPI	-8.38513	36.6784	AR10LUPIRO34	L	L	86	86	124	124	174	176	82	88	102	104	180	180	82	106	156	156	244	248	92	92	150	150
LUPIRO 2010-35	LUPIRO 2010	2010	ULANGA	LUPIRO	AR	LUPI	-8.38513	36.6784	AR10LUPIRO35	L	L	86	86	124	124	0	0	90	92	102	110	182	184	82	82	146	156	244	244	90	92	150	150
LUPIRO 2010-36	LUPIRO 2010	2010	ULANGA	LUPIRO	AR	LUPI	-8.38513	36.6784	AR10LUPIRO36	L	L	86	86	124	124	0	0	90	92	102	104	180	182	80	82	146	146	244	244	84	84	146	148
LUPIRO 2010-37	LUPIRO 2010	2010	ULANGA	LUPIRO	AR	LUPI	-8.38513	36.6784	AR10LUPIRO37	L	L	86	86	124	136	172	176	90	92	102	120	178	182	80	82	146	146	244	244	92	92	150	152
LUPIRO 2010-38	LUPIRO 2010	2010	ULANGA	LUPIRO	AR	LUPI	-8.38513	36.6784	AR10LUPIRO38	L	L	86	86	124	126	170	176	90	92	102	104	180	180	80	82	138	152	244	252	92	92	150	152
LUPIRO 2010-40	LUPIRO 2010	2010	ULANGA	LUPIRO	AR	LUPI	-8.38513	36.6784	AR10LUPIRO39	L	L	86	88	0	0	0	0	92	96	110	120	180	180	80	82	146	156	242	244	90	90	150	152
LUPIRO 2010-41	LUPIRO 2010	2010	ULANGA	LUPIRO	AR	LUPI	-8.38513	36.6784	AR10LUPIRO40	L	L	86	86	134	134	0	0	88	92	102	112	178	178	82	102	150	152	244	252	92	92	164	164
LUPIRO 2010-42	LUPIRO 2010	2010	ULANGA	LUPIRO	AR	LUPI	-8.38513	36.6784	AR10LUPIRO41	L	L	86	86	124	126	0	0	82	82	118	120	180	180	80	82	152	156	244	244	92	92	150	150
LUPIRO 2010-43	LUPIRO 2010	2010	ULANGA	LUPIRO	AR	LUPI	-8.38513	36.6784	AR10LUPIRO42	L	L	86	86	128	128	0	0	90	90	102	102	178	182	82	100	146	156	244	246	92	92	148	150
SULULU 2010-01	SULULU	2010	KILOMBERO	SULULU	AR	SULU	-8.00324	36.837	AR10SULULU1	L	L	86	86	128	130	174	176	82	92	110	120	182	184	82	96	138	156	244	252	92	92	150	152
SULULU 2010-02	SULULU	2010	KILOMBERO	SULULU	AR	SULU	-8.00324	36.837	AR10SULULU2	L	L	86	88	128	128	172	176	82	92	102	110	180	182	80	82	148	152	244	252	92	92	152	152
SULULU 2010-03	SULULU	2010	KILOMBERO	SULULU	AR	SULU	-8.00324	36.837	AR10SULULU3	L	L	86	86	136	136	172	176	82	92	112	120	180	182	80	82	146	156	240	246	92	92	150	150
SULULU 2010-04	SULULU	2010	KILOMBERO	SULULU	AR	SULU	-8.00324	36.837	AR10SULULU4	L	L	86	86	124	126	176	176	82	90	104	110	178	182	82	96	146	156	238	246	90	92	150	150
SULULU 2010-05	SULULU	2010	KILOMBERO	SULULU	AR	SULU	-8.00324	36.837	AR10SULULU5	L	L	86	86	124	126	170	170	90	90	110	120	182	182	82	84	152	152	244	252	90	92	150	150
SULULU 2010-06	SULULU	2010	KILOMBERO	SULULU	AR	SULU	-8.00324	36.837	AR10SULULU6	L	L	86	86	124	126	170	176	92	92	104	104	180	180	80	104	152	156	244	252	92	92	150	150
SULULU 2010-07	SULULU	2010	KILOMBERO	SULULU	AR	SULU	-8.00324	36.837	AR10SULULU7	L	L	86	86	128	128	172	176	90	92	102	118	180	182	80	82	148	156	244	244	90	92	152	152
SULULU 2010-08	SULULU	2010	KILOMBERO	SULULU	AR	SULU	-8.00324	36.837	AR10SULULU8	L	L	86	88	124	138	170	170	90	90	104	104	180	182	80	82	138	154	244	252	92	92	148	150
SULULU 2010-10	SULULU	2010	KILOMBERO	SULULU	AR	SULU	-8.00324	36.837	AR10SULULU9	L	L	86	88	124	124	172	174	92	92	96	114	178	180	82	82	148	156	244	244	90	92	150	152
SULULU 2010-11	SULULU	2010	KILOMBERO	SULULU	AR	SULU	-8.00324	36.837	AR10SULULU10	L	L	86	86	124	126	170	176	90	90	104	120	180	180	82	102	148	156	244	252	92	92	148	150
SULULU 2010-13	SULULU	2010	KILOMBERO	SULULU	AR	SULU	-8.00324	36.837	AR10SULULU11	fail	fail	86	88	124	124	174	174	90	92	102	104	178	182	82	82	138	152	242	246	92	92	148	150
SULULU 2010-14	SULULU	2010	KILOMBERO	SULULU	AR	SULU	-8.00324	36.837	AR10SULULU12	L	L	86	94	124	128	170	174	82	90	104	112	180	180	80	82	138	156	244	244	90	92	162	164
SULULU 2010-15	SULULU	2010	KILOMBERO	SULULU	AR	SULU	-8.00324	36.837	AR10SULULU13	L	L	86	86	124	128	174	174	92	92	104	120	180	180	82	82	144	150	244	252	92	92	148	150
SULULU 2010-16	SULULU	2010	KILOMBERO	SULULU	AR	SULU	-8.00324	36.837	AR10SULULU14	L	L	86	86	124	128	176	176	82	90	102	104	178	182	82	82	138	156	238	244	90	92	148	150
SULULU 2010-19	SULULU	2010	KILOMBERO	SULULU	AR	SULU	-8.00324	36.837	AR10SULULU15	L	L	86	86	128	134	170	172	90	92	104	110	178	182	80	82	138	154	244	244	92	92	148	150
SULULU 2010-20	SULULU	2010	KILOMBERO	SULULU	AR	SULU	-8.00324	36.837	AR10SULULU16	L	L	86	86	124	126	172	172	82	92	104	120	180	180	80	104	156	156	244	244	92	92	150	152
SULULU 2010-21	SULULU	2010	KILOMBERO	SULULU	AR	SULU	-8.00324	36.837	AR10SULULU17	L	L	80	86	124	124	172	174	82	92	112	120	180	180	82	96	154	156	244	252	90	90	150	152
SULULU 2010-22	SULULU	2010	KILOMBERO	SULULU	AR	SULU	-8.00324	36.837	AR10SULULU18	L	L	86	86	130	134	172	176	82	90	104	120	180	180	80	100	150	152	238	240	92	92	150	152
SULULU 2010-23	SULULU	2010	KILOMBERO	SULULU	AR	SULU	-8.00324	36.837	AR10SULULU19	L	L	86	86	126	138	176	176	88	90	104	120	180	180	82	82	148	154	244	244	92	102	150	152
SULULU 2010-24	SULULU	2010	KILOMBERO	SULULU	AR	SULU	-8.00324	36.837	AR10SULULU20	L	L	86	86	124	126	172	174	90	90	112	120	180	180	82	82	144	150	244	244	92	92	152	152
SULULU 2010-25	SULULU	2010	KILOMBERO	SULULU	AR	SULU	-8.00324	36.837	AR10SULULU21	L	L	86	86	124	126	172	176	90	92	104	120	180	180	84	104	144	144	244	244	84	90	150	152
SULULU 2010-26	SULULU	2010	KILOMBERO	SULULU	AR	SULU	-8.00324	36.837	AR10SULULU22	L	L	86	86	124	128	172	176	90	92	104	120	180	180	84	96	154	156	244	252	86	92	150	152
SULULU 2010-27	SULULU	2010	KILOMBERO	SULULU	AR	SULU	-8.00324	36.837	AR10SULULU23	L	L	86	86	138	138	174	176	82	92	104	120	178	178	82	82	152	152	244	246	92	92	148	150
SULULU 2010-28	SULULU	2010	KILOMBERO	SULULU	AR	SULU	-8.00324	36.837	AR10SULULU24	L	L	86	86	124	126	174	176	90	92	102	120	178	180	102	104	138	152	236	244	90	92	150	150
SULULU 2010-29	SULULU	2010	KILOMBERO	SULULU	AR	SULU	-8.00324	36.837	AR10SULULU25	L	L	86	86	124	126	172	174	82	86	104	120	180	182	80	82	156	156	252	252	92	92	148	150
SULULU 2010-31	SULULU	2010	KILOMBERO	SULULU	AR	SULU	-8.00324	36.837	AR10SULULU26	L	L	86	86	124	126	172	172	82	90	102	118	178	180	82	84	146	146	244	244	84	92	148	150
SULULU 2010-34	SULULU	2010	KILOMBERO	SULULU	AR	SULU	-8.00324	36.837	AR10SULULU27	L	L	86	86	124	128	176	176	90	90	102	104	178	182	80	82	154	156	244	244	92	92	150	152
SULULU 2010-35	SULULU	2010	KILOMBERO	SULULU	AR	SULU	-8.00324	36.837	AR10SULULU28	L	L	86	90	124	124	160	160	90	92	102	104	178	182	82	88	138	152	242	244	92	92	150	150
SULULU 2010-36	SULULU	2010	KILOMBERO	SULULU	AR	SULU	-8.00324	36.837	AR10SULULU29	fail	fail	86	90	130	140	168	172	90	90	102	104	178	182	80	82	138	152	244	244	84	92	150	150
SULULU 2010-38	SULULU	2010	KILOMBERO	SULULU	AR	SULU	-8.00324	36.837	AR10SULULU30	L	L	86	86	124	126	176	176	90	90	104	120	182	182	82	94	150	156	240	244	86	92	154	160
SULULU 2010-41	SULULU	2010	KILOMBERO	SULULU	AR	SULU	-8.00324	36.837	AR10SULULU31	L	L	86	86	124	124	168	170	90	92	110	120	180	182	82	82	138	156	238	244	92	92	148	150
SULULU 2010-44	SULULU	2010	KILOMBERO	SULULU	AR	SULU	-8.00324	36.837	AR10SULULU32	L	L	86	86	124	134	172	172	90	92	102	104	180	180	82	82	150	156	242	244	92	92	148	150
SULULU 2010-48	SULULU	2010	KILOMBERO	SULULU	AR	SULU	-8.00324	36.837	AR10SULULU33	L	L	86	86	124	124	170	172	90	90	104	120	182	184	80	82	138	152	238	244	92	92	150	150
SULULU 2010-53	SULULU	2010	KILOMBERO	SULULU	AR	SULU	-8.00324	36.837	AR10SULULU34	L	L	86	86	126	134	166	184	82	90	102	104	178	182	82	82	138	156	244	252	92	92	150	150
KISAWASAWA-2010-01	KISAWASAWA	2010	KILOMBERO	KISAWASAWA	AR	KISA	-7.88333	36.8667	AR10KISAWASAWA1	L	L	86	88	136	136	176	176	90	92	102	110	180	182	80	82	156	156	238	244	92	92	148	150
KISAWASAWA-2010-02	KISAWASAWA	2010	KILOMBERO	KISAWASAWA	AR	KISA	-7.88333	36.8667	AR10KISAWASAWA2	L	L	86	88	124	134	170	176	90	92	102	120	182	188	80	82	148	156	238	252	92	92	148	150
KISAWASAWA-2010-03	KISAWASAWA	2010	KILOMBERO	KISAWASAWA	AR	KISA	-7.88333	36.8667	AR10KISAWASAWA3	L	L	86	86	126	126	170	172	82	90	102	102	180	182	80	80	148	154	240	252	92	96	148	150
KISAWASAWA-2010-04	KISAWASAWA	2010	KILOMBERO	KISAWASAWA	AR	KISA	-7.88333	36.8667	AR10KISAWASAWA4	L	L	86	86	128	128	172	174	90	92	112	120	178	180	80	96	150	150	244	252	90	92	148	150
KISAWASAWA-2010-05	KISAWASAWA	2010	KILOMBERO	KISAWASAWA	AR	KISA	-7.88333	36.8667	AR10KISAWASAWA5	L	L	86	86	134	134	172	172	90	92	120	120	178	180	80	82	150	150	244	252	92	92	150	152
KISAWASAWA-2010-06	KISAWASAWA	2010	KILOMBERO	KISAWASAWA	AR	KISA	-7.88333	36.8667	AR10KISAWASAWA6	fail	fail	86	86	126	134	176	176	90	92	110	120	180	180	82	82	148	156	240	244	92	92	150	152
KISAWASAWA-2010-07	KISAWASAWA	2010	KILOMBERO	KISAWASAWA	AR	KISA	-7.88333	36.8667	AR10KISAWASAWA7	L	L	86	86	124	128	170	172	82	90	104	120	180	180	80	82	156	156	240	244	92	92	148	150
KISAWASAWA-2010-08	KISAWASAWA	2010	KILOMBERO	KISAWASAWA	AR	KISA	-7.88333	36.8667	AR10KISAWASAWA8	L	L	86	86	124	134	176	176	90	90	104	120	178	180	80	82	138	138	238	244	92	92	150	152
KISAWASAWA-2010-09	KISAWASAWA	2010	KILOMBERO	KISAWASAWA	AR	KISA	-7.88333	36.8667	AR10KISAWASAWA9	L	L	86	86	126	128	176	176	90	92	106	122	178	180	80	102	148	154	244	246	92	92	150	152
KISAWASAWA-2010-10	KISAWASAWA	2010	KILOMBERO	KISAWASAWA	AR	KISA	-7.88333	36.8667	AR10KISAWASAWA10	L	L	86	86	124	134	174	176	86	90	104	124	178	180	82	100	154	156	252	252	92	92	150	152
KISAWASAWA-2010-11	KISAWASAWA	2010	KILOMBERO	KISAWASAWA	AR	KISA	-7.88333	36.8667	AR10KISAWASAWA11	L	L	86	86	126	126	176	176	82	92	102	104	178	180	82	96	150	156	244	244	92	92	150	152
KISAWASAWA-2010-12	KISAWASAWA	2010	KILOMBERO	KISAWASAWA	AR	KISA	-7.88333	36.8667	AR10KISAWASAWA12	L	L	86	86	124	126	176	176	90	90	110	112	178	182	82	82	148	148	236	244	92	92	150	152
KISAWASAWA-2010-13	KISAWASAWA	2010	KILOMBERO	KISAWASAWA	AR	KISA	-7.88333	36.8667	AR10KISAWASAWA13	L	L	86	86	126	130	172	172	88	90	102	122	178	180	82	104	148	156	242	252	92	92	150	152
KISAWASAWA-2010-14	KISAWASAWA	2010	KILOMBERO	KISAWASAWA	AR	KISA	-7.88333	36.8667	AR10KISAWASAWA14	L	L	86	86	126	126	170	170	82	94	102	104	178	182	80	82	148	156	244	252	90	96	148	150
KISAWASAWA-2010-15	KISAWASAWA	2010	KILOMBERO	KISAWASAWA	AR	KISA	-7.88333	36.8667	AR10KISAWASAWA15	L	L	86	86	126	126	174	174	90	92	104	120	180	182	100	104	154	154	244	252	92	92	150	152
KISAWASAWA-2010-16	KISAWASAWA	2010	KILOMBERO	KISAWASAWA	AR	KISA	-7.88333	36.8667	AR10KISAWASAWA16	L	L	86	86	124	124	170	176	90	92	104	112	178	182	82	104	150	156	238	244	92	92	150	152
KISAWASAWA-2010-17	KISAWASAWA	2010	KILOMBERO	KISAWASAWA	AR	KISA	-7.88333	36.8667	AR10KISAWASAWA17	L	L	86	86	124	140	170	172	90	92	120	122	180	182	82	82	148	156	244	244	92	92	150	152
KISAWASAWA-2010-18	KISAWASAWA	2010	KILOMBERO	KISAWASAWA	AR	KISA	-7.88333	36.8667	AR10KISAWASAWA18	L	L	86	86	126	126	170	170	90	90	110	120	180	182	82	100	156	156	238	252	90	92	148	150
KISAWASAWA-2010-19	KISAWASAWA	2010	KILOMBERO	KISAWASAWA	AR	KISA	-7.88333	36.8667	AR10KISAWASAWA19	L	L	86	86	136	136	172	172	90	90	104	104	178	182	82	110	154	156	244	244	90	92	150	152
KISAWASAWA-2010-20	KISAWASAWA	2010	KILOMBERO	KISAWASAWA	AR	KISA	-7.88333	36.8667	AR10KISAWASAWA20	L	L	86	86	126	126	176	176	90	90	104	120	178	182	82	96	148	148	240	244	92	92	150	152
KISAWASAWA-2010-21	KISAWASAWA	2010	KILOMBERO	KISAWASAWA	AR	KISA	-7.88333	36.8667	AR10KISAWASAWA21	L	L	86	86	126	134	170	170	88	90	104	122	180	182	82	100	154	156	244	252	92	92	150	152
KISAWASAWA-2010-22	KISAWASAWA	2010	KILOMBERO	KISAWASAWA	AR	KISA	-7.88333	36.8667	AR10KISAWASAWA22	L	L	86	86	124	126	172	176	90	92	104	114	178	180	80	104	148	150	244	252	92	92	148	150
KISAWASAWA-2010-23	KISAWASAWA	2010	KILOMBERO	KISAWASAWA	AR	KISA	-7.88333	36.8667	AR10KISAWASAWA23	L	L	86	86	124	128	176	176	90	92	104	120	178	182	80	106	148	154	244	244	92	96	148	150
KISAWASAWA-2010-24	KISAWASAWA	2010	KILOMBERO	KISAWASAWA	AR	KISA	-7.88333	36.8667	AR10KISAWASAWA24	L	L	86	86	128	136	170	176	90	96	102	120	180	180	82	82	154	156	240	252	92	92	150	150
KISAWASAWA-2010-25	KISAWASAWA	2010	KILOMBERO	KISAWASAWA	AR	KISA	-7.88333	36.8667	AR10KISAWASAWA25	L	L	86	86	124	134	172	176	90	92	104	104	180	180	80	82	150	156	242	244	92	92	150	152
KISAWASAWA-2010-26	KISAWASAWA	2010	KILOMBERO	KISAWASAWA	AR	KISA	-7.88333	36.8667	AR10KISAWASAWA26	L	L	86	86	126	126	170	176	82	90	104	104	178	178	82	82	144	148	244	252	90	92	150	152
KISAWASAWA-2010-27	KISAWASAWA	2010	KILOMBERO	KISAWASAWA	AR	KISA	-7.88333	36.8667	AR10KISAWASAWA27	L	L	86	86	124	124	170	170	82	92	104	110	178	180	80	82	148	156	244	252	92	92	148	150
KISAWASAWA-2010-28	KISAWASAWA	2010	KILOMBERO	KISAWASAWA	AR	KISA	-7.88333	36.8667	AR10KISAWASAWA28	L	L	86	86	124	124	170	170	92	96	110	120	180	180	80	82	150	154	244	252	92	92	150	152
KISAWASAWA-2010-29	KISAWASAWA	2010	KILOMBERO	KISAWASAWA	AR	KISA	-7.88333	36.8667	AR10KISAWASAWA29	L	L	86	86	136	136	172	174	88	90	0	0	0	0	0	0	146	146	244	244	92	92	150	152
KISAWASAWA-2010-30	KISAWASAWA	2010	KILOMBERO	KISAWASAWA	AR	KISA	-7.88333	36.8667	AR10KISAWASAWA30	L	L	86	86	124	128	170	176	82	90	102	104	178	178	80	82	148	154	236	252	92	92	150	152
KISAWASAWA-2010-31	KISAWASAWA	2010	KILOMBERO	KISAWASAWA	AR	KISA	-7.88333	36.8667	AR10KISAWASAWA31	L	L	86	86	124	128	170	170	90	90	102	104	178	180	82	82	148	156	246	252	92	92	150	152
KISAWASAWA-2010-32	KISAWASAWA	2010	KILOMBERO	KISAWASAWA	AR	KISA	-7.88333	36.8667	AR10KISAWASAWA32	L	L	82	86	124	126	170	174	92	92	102	120	180	184	82	82	148	154	244	252	90	92	150	152
KISAWASAWA-2010-33	KISAWASAWA	2010	KILOMBERO	KISAWASAWA	AR	KISA	-7.88333	36.8667	AR10KISAWASAWA33	L	L	86	86	126	126	170	174	88	90	102	124	180	184	102	112	154	156	244	244	92	92	150	152
KISAWASAWA-2010-34	KISAWASAWA	2010	KILOMBERO	KISAWASAWA	AR	KISA	-7.88333	36.8667	AR10KISAWASAWA34	L	L	86	86	124	128	176	176	90	90	104	120	178	182	82	82	148	154	244	246	92	92	150	152
KISAWASAWA-2010-35	KISAWASAWA	2010	KILOMBERO	KISAWASAWA	AR	KISA	-7.88333	36.8667	AR10KISAWASAWA35	L	L	86	86	128	128	170	176	90	90	110	120	178	182	82	82	156	156	244	252	92	92	150	152
KISAWASAWA-2010-36	KISAWASAWA	2010	KILOMBERO	KISAWASAWA	AR	KISA	-7.88333	36.8667	AR10KISAWASAWA36	L	L	86	86	126	126	170	176	90	92	104	110	180	180	80	82	150	154	238	252	82	92	148	150
KISAWASAWA-2010-37	KISAWASAWA	2010	KILOMBERO	KISAWASAWA	AR	KISA	-7.88333	36.8667	AR10KISAWASAWA37	L	L	86	86	128	128	170	176	82	90	102	104	178	178	82	106	156	156	238	252	92	92	150	152
KISAWASAWA-2010-38	KISAWASAWA	2010	KILOMBERO	KISAWASAWA	AR	KISA	-7.88333	36.8667	AR10KISAWASAWA38	L	L	86	86	128	128	170	172	82	82	104	104	180	182	82	96	148	154	244	252	92	92	150	152
KISAWASAWA-2010-39	KISAWASAWA	2010	KILOMBERO	KISAWASAWA	AR	KISA	-7.88333	36.8667	AR10KISAWASAWA39	L	L	86	86	136	136	172	174	90	90	110	120	178	182	80	82	152	160	244	244	82	92	150	152
KISAWASAWA-2010-40	KISAWASAWA	2010	KILOMBERO	KISAWASAWA	AR	KISA	-7.88333	36.8667	AR10KISAWASAWA40	L	L	86	86	126	128	170	174	92	92	120	120	180	180	80	82	148	156	238	252	92	92	150	152
KISAWASAWA-2010-41	KISAWASAWA	2010	KILOMBERO	KISAWASAWA	AR	KISA	-7.88333	36.8667	AR10KISAWASAWA41	L	L	86	86	132	132	172	176	90	90	104	112	178	178	82	106	150	156	244	252	92	92	150	152
KISAWASAWA-2010-42	KISAWASAWA	2010	KILOMBERO	KISAWASAWA	AR	KISA	-7.88333	36.8667	AR10KISAWASAWA42	L	L	86	86	124	124	170	172	90	90	120	120	178	182	82	102	148	156	240	252	92	104	150	152
KISAWASAWA-2010-43	KISAWASAWA	2010	KILOMBERO	KISAWASAWA	AR	KISA	-7.88333	36.8667	AR10KISAWASAWA43	L	L	86	86	124	128	170	176	90	92	112	120	180	180	80	96	138	156	252	252	92	92	150	152
KISAWASAWA-2010-44	KISAWASAWA	2010	KILOMBERO	KISAWASAWA	AR	KISA	-7.88333	36.8667	AR10KISAWASAWA44	L	L	86	86	124	138	174	174	90	90	104	120	178	182	80	82	150	156	244	252	90	92	150	152
KISAWASAWA-2010-45	KISAWASAWA	2010	KILOMBERO	KISAWASAWA	AR	KISA	-7.88333	36.8667	AR10KISAWASAWA45	L	L	86	86	124	124	170	174	90	94	102	112	178	178	80	104	152	156	244	244	92	92	150	152
KISAWASAWA-2010-46	KISAWASAWA	2010	KILOMBERO	KISAWASAWA	AR	KISA	-7.88333	36.8667	AR10KISAWASAWA46	L	L	86	86	124	126	170	172	90	92	102	102	180	180	82	104	154	154	246	252	90	92	150	152
KISAWASAWA-2010-47	KISAWASAWA	2010	KILOMBERO	KISAWASAWA	AR	KISA	-7.88333	36.8667	AR10KISAWASAWA47	L	L	86	86	124	124	172	174	90	90	102	104	178	180	80	104	146	152	244	244	92	92	148	150
KISAWASAWA-2010-48	KISAWASAWA	2010	KILOMBERO	KISAWASAWA	AR	KISA	-7.88333	36.8667	AR10KISAWASAWA48	L	L	86	86	124	126	170	170	90	90	104	120	180	182	80	82	148	156	244	252	90	92	150	150
KISAWASAWA-2010-49	KISAWASAWA	2010	KILOMBERO	KISAWASAWA	AR	KISA	-7.88333	36.8667	AR10KISAWASAWA49	L	L	86	86	140	142	170	172	90	92	102	102	178	180	80	82	150	154	236	244	92	92	150	152
KISAWASAWA-2010-50	KISAWASAWA	2010	KILOMBERO	KISAWASAWA	AR	KISA	-7.88333	36.8667	AR10KISAWASAWA50	L	L	86	86	124	126	170	172	82	92	102	110	182	182	100	104	138	156	244	246	92	92	150	152
KISAWASAWA-2010-51	KISAWASAWA	2010	KILOMBERO	KISAWASAWA	AR	KISA	-7.88333	36.8667	AR10KISAWASAWA51	L	L	86	86	124	128	174	176	82	90	104	110	178	180	82	84	154	154	244	244	92	92	150	150
CHITA 2010-01	CHITA	2010	KILOMBERO	CHITA	AR	CHIT	-8.29192	35.5963	AR10CHITA1	L	L	86	86	124	124	176	176	90	92	108	120	180	180	82	82	148	150	244	244	92	92	150	152
CHITA 2010-02	CHITA	2010	KILOMBERO	CHITA	AR	CHIT	-8.29192	35.5963	AR10CHITA2	L	L	86	86	124	126	170	174	92	96	104	122	180	182	82	82	138	148	244	244	92	92	150	152
CHITA 2010-03	CHITA	2010	KILOMBERO	CHITA	AR	CHIT	-8.29192	35.5963	AR10CHITA3	L	L	86	86	124	124	172	172	90	92	104	108	180	180	82	82	148	150	244	244	92	92	150	152
CHITA 2010-04	CHITA	2010	KILOMBERO	CHITA	AR	CHIT	-8.29192	35.5963	AR10CHITA4	L	L	86	86	126	126	176	176	90	90	102	120	178	180	82	82	138	156	246	252	92	92	150	152
CHITA 2010-05	CHITA	2010	KILOMBERO	CHITA	AR	CHIT	-8.29192	35.5963	AR10CHITA5	L	L	86	86	124	126	170	172	82	90	104	108	178	180	82	98	152	152	244	252	90	92	150	152
CHITA 2010-06	CHITA	2010	KILOMBERO	CHITA	AR	CHIT	-8.29192	35.5963	AR10CHITA6	L	L	86	86	126	132	170	172	90	96	106	106	180	182	80	82	148	156	252	252	90	92	150	152
CHITA 2010-07	CHITA	2010	KILOMBERO	CHITA	AR	CHIT	-8.29192	35.5963	AR10CHITA7	L	L	86	86	124	136	170	176	82	90	120	120	180	180	82	98	148	156	236	238	90	92	146	146
CHITA 2010-08	CHITA	2010	KILOMBERO	CHITA	AR	CHIT	-8.29192	35.5963	AR10CHITA8	L	L	86	86	124	124	176	176	90	90	104	110	182	184	80	82	146	152	244	246	92	92	150	152
CHITA 2010-09	CHITA	2010	KILOMBERO	CHITA	AR	CHIT	-8.29192	35.5963	AR10CHITA9	L	L	86	86	124	126	174	176	82	90	110	120	178	180	80	82	138	148	244	252	92	92	150	152
CHITA 2010-10	CHITA	2010	KILOMBERO	CHITA	AR	CHIT	-8.29192	35.5963	AR10CHITA10	L	L	86	86	124	124	170	176	90	90	102	120	180	182	80	104	138	156	244	252	92	92	150	152
CHITA 2010-11	CHITA	2010	KILOMBERO	CHITA	AR	CHIT	-8.29192	35.5963	AR10CHITA11	L	L	86	86	124	134	170	174	82	92	108	110	182	182	80	82	148	156	252	252	90	90	150	152
CHITA 2010-12	CHITA	2010	KILOMBERO	CHITA	AR	CHIT	-8.29192	35.5963	AR10CHITA12	L	L	86	86	126	126	172	174	90	92	102	120	180	182	82	102	146	150	248	252	92	92	150	152
CHITA 2010-13	CHITA	2010	KILOMBERO	CHITA	AR	CHIT	-8.29192	35.5963	AR10CHITA13	L	L	86	86	124	124	170	174	82	90	102	104	178	180	84	104	148	156	238	246	92	92	148	150
CHITA 2010-14	CHITA	2010	KILOMBERO	CHITA	AR	CHIT	-8.29192	35.5963	AR10CHITA14	L	L	86	86	124	126	170	174	90	90	102	108	180	180	82	104	148	148	240	252	92	92	150	152
CHITA 2010-15	CHITA	2010	KILOMBERO	CHITA	AR	CHIT	-8.29192	35.5963	AR10CHITA15	L	L	86	86	124	126	172	176	82	82	102	108	178	182	104	106	154	156	244	244	92	92	150	152
CHITA 2010-16	CHITA	2010	KILOMBERO	CHITA	AR	CHIT	-8.29192	35.5963	AR10CHITA16	L	L	86	86	134	134	172	176	90	90	104	110	178	178	80	106	138	150	244	244	92	92	0	0
CHITA 2010-17	CHITA	2010	KILOMBERO	CHITA	AR	CHIT	-8.29192	35.5963	AR10CHITA17	L	L	86	86	124	130	176	176	82	90	104	118	182	182	82	100	148	156	244	252	92	92	152	162
CHITA 2010-18	CHITA	2010	KILOMBERO	CHITA	AR	CHIT	-8.29192	35.5963	AR10CHITA18	L	L	86	86	144	144	170	170	82	90	122	122	180	182	82	100	138	156	238	252	90	92	0	0
CHITA 2010-19	CHITA	2010	KILOMBERO	CHITA	AR	CHIT	-8.29192	35.5963	AR10CHITA19	L	L	86	86	124	126	170	170	90	90	102	104	178	182	80	102	148	150	244	252	92	92	150	152
CHITA 2010-20	CHITA	2010	KILOMBERO	CHITA	AR	CHIT	-8.29192	35.5963	AR10CHITA20	L	L	86	86	124	126	174	176	92	92	104	104	178	182	80	82	150	154	238	252	92	92	150	152
CHITA 2010-21	CHITA	2010	KILOMBERO	CHITA	AR	CHIT	-8.29192	35.5963	AR10CHITA21	L	L	86	86	124	124	170	170	82	82	102	120	178	182	82	102	148	154	238	244	92	92	148	150
CHITA 2010-22	CHITA	2010	KILOMBERO	CHITA	AR	CHIT	-8.29192	35.5963	AR10CHITA22	L	L	86	86	124	134	172	176	82	92	102	120	180	182	84	96	148	148	244	244	92	92	148	150
CHITA 2010-23	CHITA	2010	KILOMBERO	CHITA	AR	CHIT	-8.29192	35.5963	AR10CHITA23	L	L	86	86	136	138	170	174	90	92	0	0	0	0	0	0	156	156	252	252	92	92	150	152
CHITA 2010-24	CHITA	2010	KILOMBERO	CHITA	AR	CHIT	-8.29192	35.5963	AR10CHITA24	L	L	86	86	124	124	174	176	82	90	104	120	180	182	82	104	156	156	244	244	92	92	148	150
CHITA 2010-25	CHITA	2010	KILOMBERO	CHITA	AR	CHIT	-8.29192	35.5963	AR10CHITA25	L	L	86	86	124	124	176	176	82	92	102	122	178	182	80	82	148	152	238	246	92	92	0	0
CHITA 2010-26	CHITA	2010	KILOMBERO	CHITA	AR	CHIT	-8.29192	35.5963	AR10CHITA26	L	L	86	86	126	126	170	172	88	94	102	120	178	182	80	82	150	156	244	252	92	92	0	0
CHITA 2010-27	CHITA	2010	KILOMBERO	CHITA	AR	CHIT	-8.29192	35.5963	AR10CHITA27	L	L	86	86	128	128	174	174	90	92	104	104	180	182	82	82	148	150	238	252	92	92	150	152
CHITA 2010-28	CHITA	2010	KILOMBERO	CHITA	AR	CHIT	-8.29192	35.5963	AR10CHITA28	L	L	86	86	124	124	172	176	90	92	110	118	182	182	80	102	148	148	244	244	90	92	148	150
CHITA 2010-29	CHITA	2010	KILOMBERO	CHITA	AR	CHIT	-8.29192	35.5963	AR10CHITA29	L	L	86	86	134	146	172	172	90	92	110	112	180	182	82	82	138	154	244	246	92	92	148	150
CHITA 2010-30	CHITA	2010	KILOMBERO	CHITA	AR	CHIT	-8.29192	35.5963	AR10CHITA30	L	L	86	88	124	128	176	176	86	90	112	122	180	182	80	82	148	148	242	246	90	92	150	152
CHITA 2010-31	CHITA	2010	KILOMBERO	CHITA	AR	CHIT	-8.29192	35.5963	AR10CHITA31	L	L	86	86	124	124	170	172	90	90	102	120	180	182	80	82	148	156	246	252	92	92	150	152
CHITA 2010-32	CHITA	2010	KILOMBERO	CHITA	AR	CHIT	-8.29192	35.5963	AR10CHITA32	L	L	82	86	124	124	170	174	92	96	120	120	180	182	80	82	148	150	252	252	92	92	150	152
CHITA 2010-33	CHITA	2010	KILOMBERO	CHITA	AR	CHIT	-8.29192	35.5963	AR10CHITA33	L	L	86	86	124	124	170	172	90	92	110	126	178	180	80	96	150	156	238	252	92	92	148	150
CHITA 2010-34	CHITA	2010	KILOMBERO	CHITA	AR	CHIT	-8.29192	35.5963	AR10CHITA34	L	L	82	86	124	130	176	176	82	90	104	120	178	180	80	80	138	148	244	252	92	92	150	152
CHITA 2010-35	CHITA	2010	KILOMBERO	CHITA	AR	CHIT	-8.29192	35.5963	AR10CHITA35	L	L	86	86	126	134	174	174	90	90	104	120	180	182	82	96	148	148	244	244	92	92	150	152
CHITA 2010-36	CHITA	2010	KILOMBERO	CHITA	AR	CHIT	-8.29192	35.5963	AR10CHITA36	L	L	86	86	126	126	170	176	86	92	0	0	0	0	0	0	146	146	238	246	92	92	150	152
CHITA 2010-37	CHITA	2010	KILOMBERO	CHITA	AR	CHIT	-8.29192	35.5963	AR10CHITA37	L	L	86	86	132	132	172	172	90	92	120	120	180	184	82	84	156	156	244	244	90	92	150	152
CHITA 2010-38	CHITA	2010	KILOMBERO	CHITA	AR	CHIT	-8.29192	35.5963	AR10CHITA38	L	L	86	86	124	138	172	174	86	90	0	0	0	0	0	0	148	154	238	244	92	92	150	152
CHITA 2010-39	CHITA	2010	KILOMBERO	CHITA	AR	CHIT	-8.29192	35.5963	AR10CHITA39	L	L	84	86	138	138	170	170	90	92	114	118	0	0	78	98	148	156	252	252	92	92	150	152
CHITA 2010-40	CHITA	2010	KILOMBERO	CHITA	AR	CHIT	-8.29192	35.5963	AR10CHITA40	L	L	86	86	128	128	176	176	86	90	0	0	0	0	72	76	148	148	244	252	92	92	150	152
CHITA 2010-41	CHITA	2010	KILOMBERO	CHITA	AR	CHIT	-8.29192	35.5963	AR10CHITA41	L	L	86	86	126	126	170	170	0	0	118	120	178	178	80	100	0	0	0	0	92	92	148	150
CHITA 2010-42	CHITA	2010	KILOMBERO	CHITA	AR	CHIT	-8.29192	35.5963	AR10CHITA42	L	L	86	86	126	132	174	174	0	0	102	102	180	180	96	104	0	0	0	0	92	92	150	152
CHITA 2010-43	CHITA	2010	KILOMBERO	CHITA	AR	CHIT	-8.29192	35.5963	AR10CHITA43	L	L	86	86	124	124	170	170	82	90	116	120	180	180	82	104	154	156	244	252	92	92	150	152
CHITA 2010-44	CHITA	2010	KILOMBERO	CHITA	AR	CHIT	-8.29192	35.5963	AR10CHITA44	L	L	86	86	138	148	170	172	84	90	102	120	180	182	80	80	150	152	244	250	92	92	150	152
CHITA 2010-45	CHITA	2010	KILOMBERO	CHITA	AR	CHIT	-8.29192	35.5963	AR10CHITA45	L	L	86	86	140	140	176	176	90	92	102	120	180	182	82	82	148	154	244	244	92	92	150	152
MALINYI 2010-01	MALINYI	2010	ULANGA	MALINYI	AR	MALI	-8.9427	36.139	AR10MALINYI1	L	L	86	86	124	128	174	176	82	90	102	104	182	184	80	82	148	154	244	252	92	92	148	150
MALINYI 2010-02	MALINYI	2010	ULANGA	MALINYI	AR	MALI	-8.9427	36.139	AR10MALINYI2	L	L	86	86	124	126	174	174	82	90	102	104	178	178	82	102	138	150	244	252	92	92	148	150
MALINYI 2010-03	MALINYI	2010	ULANGA	MALINYI	AR	MALI	-8.9427	36.139	AR10MALINYI3	L	L	86	86	0	0	170	176	90	92	102	104	180	182	80	80	148	150	244	252	92	92	150	152
MALINYI 2010-04	MALINYI	2010	ULANGA	MALINYI	AR	MALI	-8.9427	36.139	AR10MALINYI4	L	L	86	86	124	126	172	176	90	92	104	104	182	184	80	80	156	156	238	244	92	92	150	152
MALINYI 2010-05	MALINYI	2010	ULANGA	MALINYI	AR	MALI	-8.9427	36.139	AR10MALINYI5	L	L	86	86	124	124	0	0	90	92	104	120	180	180	80	80	154	154	238	244	92	92	150	152
MALINYI 2010-06	MALINYI	2010	ULANGA	MALINYI	AR	MALI	-8.9427	36.139	AR10MALINYI6	L	L	86	88	126	134	172	176	90	90	104	110	178	182	80	82	154	160	238	238	92	92	150	152
MALINYI 2010-07	MALINYI	2010	ULANGA	MALINYI	AR	MALI	-8.9427	36.139	AR10MALINYI7	L	L	86	86	124	126	172	176	90	90	102	112	180	182	82	96	160	160	244	246	90	92	150	152
MALINYI 2010-08	MALINYI	2010	ULANGA	MALINYI	AR	MALI	-8.9427	36.139	AR10MALINYI8	L	L	80	86	130	136	170	176	90	92	104	110	180	182	80	104	156	156	252	252	92	92	150	152
MALINYI 2010-09	MALINYI	2010	ULANGA	MALINYI	AR	MALI	-8.9427	36.139	AR10MALINYI9	L	L	86	86	124	124	170	176	82	92	104	104	178	178	82	84	150	154	244	246	92	92	150	152
MALINYI 2010-10	MALINYI	2010	ULANGA	MALINYI	AR	MALI	-8.9427	36.139	AR10MALINYI10	L	L	86	86	134	138	174	176	82	92	102	120	182	182	80	106	148	156	244	244	92	92	150	152
MALINYI 2010-11	MALINYI	2010	ULANGA	MALINYI	AR	MALI	-8.9427	36.139	AR10MALINYI11	L	L	86	86	124	136	170	176	88	90	102	120	180	180	80	82	154	156	244	252	90	92	150	152
MALINYI 2010-12	MALINYI	2010	ULANGA	MALINYI	AR	MALI	-8.9427	36.139	AR10MALINYI12	L	L	86	86	126	126	172	176	86	92	112	126	180	182	80	82	148	154	238	244	92	92	150	164
MALINYI 2010-13	MALINYI	2010	ULANGA	MALINYI	AR	MALI	-8.9427	36.139	AR10MALINYI13	fail	fail	86	90	0	0	0	0	82	90	0	0	0	0	80	82	148	154	244	244	92	92	0	0
MALINYI 2010-14	MALINYI	2010	ULANGA	MALINYI	AR	MALI	-8.9427	36.139	AR10MALINYI14	L	L	86	86	124	124	174	176	90	92	104	104	182	188	82	82	154	156	240	244	90	92	150	154
MALINYI 2010-15	MALINYI	2010	ULANGA	MALINYI	AR	MALI	-8.9427	36.139	AR10MALINYI15	L	L	86	86	126	126	170	172	90	90	104	122	182	182	82	82	148	152	244	252	92	92	150	152
MALINYI 2010-16	MALINYI	2010	ULANGA	MALINYI	AR	MALI	-8.9427	36.139	AR10MALINYI16	L	L	86	86	124	124	174	176	90	92	120	120	180	182	80	82	154	156	244	244	92	92	150	152
MALINYI 2010-17	MALINYI	2010	ULANGA	MALINYI	AR	MALI	-8.9427	36.139	AR10MALINYI17	L	L	86	86	124	124	172	176	82	90	104	120	180	182	82	82	156	156	244	244	92	92	150	152
MALINYI 2010-18	MALINYI	2010	ULANGA	MALINYI	AR	MALI	-8.9427	36.139	AR10MALINYI18	L	L	86	86	138	140	176	176	90	92	102	110	182	184	80	84	138	154	238	246	92	92	148	150
MALINYI 2010-19	MALINYI	2010	ULANGA	MALINYI	AR	MALI	-8.9427	36.139	AR10MALINYI19	L	L	86	86	136	140	176	176	82	92	104	104	180	182	80	82	148	148	252	252	92	92	148	150
MALINYI 2010-20	MALINYI	2010	ULANGA	MALINYI	AR	MALI	-8.9427	36.139	AR10MALINYI20	L	L	86	86	132	134	176	176	90	90	112	116	182	182	80	82	156	156	244	244	92	92	150	152
MALINYI 2010-21	MALINYI	2010	ULANGA	MALINYI	AR	MALI	-8.9427	36.139	AR10MALINYI21	L	L	86	86	124	140	172	176	82	90	102	120	182	182	82	82	144	156	238	244	92	96	148	150
MALINYI 2010-22	MALINYI	2010	ULANGA	MALINYI	AR	MALI	-8.9427	36.139	AR10MALINYI22	L	L	86	86	132	134	170	174	90	90	110	120	180	180	82	104	154	154	244	252	92	92	150	152
MALINYI 2010-23	MALINYI	2010	ULANGA	MALINYI	AR	MALI	-8.9427	36.139	AR10MALINYI23	L	L	86	86	126	134	172	176	90	92	110	110	178	180	80	82	148	154	244	244	92	92	150	152
MALINYI 2010-24	MALINYI	2010	ULANGA	MALINYI	AR	MALI	-8.9427	36.139	AR10MALINYI24	L	L	86	86	124	124	174	174	90	92	120	122	180	182	82	108	150	154	244	252	92	92	150	152
MALINYI 2010-25	MALINYI	2010	ULANGA	MALINYI	AR	MALI	-8.9427	36.139	AR10MALINYI25	L	L	86	86	124	148	172	172	82	90	102	104	180	182	80	106	154	154	244	246	92	92	150	152
MALINYI 2010-26	MALINYI	2010	ULANGA	MALINYI	AR	MALI	-8.9427	36.139	AR10MALINYI26	L	L	86	86	124	126	174	174	90	92	110	112	178	180	82	82	138	156	244	252	92	92	150	152
MALINYI 2010-27	MALINYI	2010	ULANGA	MALINYI	AR	MALI	-8.9427	36.139	AR10MALINYI27	L	L	86	86	122	126	172	176	82	90	102	110	182	182	80	82	144	154	244	244	92	92	152	152
MALINYI 2010-28	MALINYI	2010	ULANGA	MALINYI	AR	MALI	-8.9427	36.139	AR10MALINYI28	L	L	86	86	0	0	170	170	90	92	104	120	180	180	80	104	148	156	252	252	92	92	148	150
MALINYI 2010-29	MALINYI	2010	ULANGA	MALINYI	AR	MALI	-8.9427	36.139	AR10MALINYI29	L	L	86	86	124	124	172	176	90	92	102	102	180	182	80	104	154	156	238	244	92	92	150	152
MALINYI 2010-30	MALINYI	2010	ULANGA	MALINYI	AR	MALI	-8.9427	36.139	AR10MALINYI30	L	L	86	86	124	124	172	172	88	90	102	106	178	182	82	104	148	146	244	252	92	92	152	152
MALINYI 2010-31	MALINYI	2010	ULANGA	MALINYI	AR	MALI	-8.9427	36.139	AR10MALINYI31	L	L	86	86	124	124	170	174	88	90	104	112	180	182	82	82	156	156	244	252	92	92	150	152
MALINYI 2010-32	MALINYI	2010	ULANGA	MALINYI	AR	MALI	-8.9427	36.139	AR10MALINYI32	L	L	86	86	126	126	172	176	92	92	120	120	178	180	80	82	138	150	244	244	92	92	152	152
MALINYI 2010-33	MALINYI	2010	ULANGA	MALINYI	AR	MALI	-8.9427	36.139	AR10MALINYI33	L	L	86	86	0	0	172	172	90	92	102	120	180	180	82	104	150	156	244	248	92	92	150	152
MALINYI 2010-34	MALINYI	2010	ULANGA	MALINYI	AR	MALI	-8.9427	36.139	AR10MALINYI34	L	L	86	86	124	124	170	170	82	92	102	104	180	180	80	82	150	154	252	252	92	92	150	152
MALINYI 2010-35	MALINYI	2010	ULANGA	MALINYI	AR	MALI	-8.9427	36.139	AR10MALINYI35	L	L	86	86	0	0	0	0	82	90	122	122	170	178	80	82	138	146	244	252	92	92	148	150
MALINYI 2010-36	MALINYI	2010	ULANGA	MALINYI	AR	MALI	-8.9427	36.139	AR10MALINYI36	L	L	86	86	126	126	176	176	90	90	110	120	178	180	104	106	156	156	240	244	90	92	152	152
MALINYI 2010-37	MALINYI	2010	ULANGA	MALINYI	AR	MALI	-8.9427	36.139	AR10MALINYI37	L	L	86	86	126	126	170	170	90	92	104	110	180	182	82	106	150	156	252	252	92	92	150	152
MALINYI 2010-38	MALINYI	2010	ULANGA	MALINYI	AR	MALI	-8.9427	36.139	AR10MALINYI38	L	L	86	86	124	124	170	174	90	92	104	120	180	186	82	104	150	152	238	244	92	92	150	152
MALINYI 2010-39	MALINYI	2010	ULANGA	MALINYI	AR	MALI	-8.9427	36.139	AR10MALINYI39	L	L	86	86	124	124	170	174	90	98	0	0	0	0	0	0	150	152	236	244	92	92	152	152
MALINYI 2010-40	MALINYI	2010	ULANGA	MALINYI	AR	MALI	-8.9427	36.139	AR10MALINYI40	L	L	86	86	128	140	174	174	90	90	102	120	180	182	82	82	148	148	238	252	92	92	152	152
MALINYI 2010-41	MALINYI	2010	ULANGA	MALINYI	AR	MALI	-8.9427	36.139	AR10MALINYI41	L	L	82	86	128	138	170	172	82	90	102	102	180	182	82	108	148	154	252	252	92	92	152	152
MALINYI 2010-42	MALINYI	2010	ULANGA	MALINYI	AR	MALI	-8.9427	36.139	AR10MALINYI42	L	L	86	86	124	134	170	172	82	90	104	120	180	180	82	82	156	156	244	244	92	92	152	152
MALINYI 2010-43	MALINYI	2010	ULANGA	MALINYI	AR	MALI	-8.9427	36.139	AR10MALINYI43	L	L	86	86	124	126	170	170	90	90	102	110	182	184	82	82	148	156	244	252	90	92	150	152
MALINYI 2010-44	MALINYI	2010	ULANGA	MALINYI	AR	MALI	-8.9427	36.139	AR10MALINYI44	L	L	86	86	126	126	172	172	82	92	102	120	180	182	82	100	148	154	244	244	90	96	150	152
MALINYI 2010-45	MALINYI	2010	ULANGA	MALINYI	AR	MALI	-8.9427	36.139	AR10MALINYI45	L	L	86	86	130	130	176	176	90	92	110	110	178	182	82	82	150	156	244	244	92	92	150	150
MALINYI 2010-46	MALINYI	2010	ULANGA	MALINYI	AR	MALI	-8.9427	36.139	AR10MALINYI46	L	L	86	86	124	126	170	172	90	90	102	120	178	182	80	82	150	156	244	246	92	92	150	152
MALINYI 2010-47	MALINYI	2010	ULANGA	MALINYI	AR	MALI	-8.9427	36.139	AR10MALINYI47	L	L	86	86	124	134	172	172	90	90	102	110	180	182	82	82	146	154	242	252	92	92	150	152
MALINYI 2010-48	MALINYI	2010	ULANGA	MALINYI	AR	MALI	-8.9427	36.139	AR10MALINYI48	L	L	86	86	130	130	176	176	90	90	102	102	182	182	82	102	154	156	244	244	92	92	150	152
MAHENGE 2011-01	MAHENGE	2011	ULANGA	MAHENGE	AR	MAHE	-8.89667	36.7173	AR11MAHENGE1	L	L	86	86	124	124	170	172	90	92	102	104	178	178	82	82	152	152	244	252	92	92	150	162
MAHENGE 2011-02	MAHENGE	2011	ULANGA	MAHENGE	AR	MAHE	-8.89667	36.7173	AR11MAHENGE2	L	L	86	86	138	140	170	176	90	92	104	120	180	182	84	100	156	156	236	244	92	92	150	152
MAHENGE 2011-03	MAHENGE	2011	ULANGA	MAHENGE	AR	MAHE	-8.89667	36.7173	AR11MAHENGE3	L	L	86	86	126	126	172	174	90	92	102	120	180	184	80	82	148	156	244	244	92	92	150	152
MAHENGE 2011-04	MAHENGE	2011	ULANGA	MAHENGE	AR	MAHE	-8.89667	36.7173	AR11MAHENGE4	L	L	86	86	124	124	172	174	92	92	104	104	182	184	82	106	156	156	244	252	92	92	150	152
MAHENGE 2011-05	MAHENGE	2011	ULANGA	MAHENGE	AR	MAHE	-8.89667	36.7173	AR11MAHENGE5	L	L	86	86	0	0	0	0	90	94	120	120	180	180	80	82	154	156	238	252	92	92	150	152
MAHENGE 2011-06	MAHENGE	2011	ULANGA	MAHENGE	AR	MAHE	-8.89667	36.7173	AR11MAHENGE6	L	L	86	86	128	128	176	176	82	96	102	110	180	182	82	82	144	156	244	252	92	92	150	150
MAHENGE 2011-07	MAHENGE	2011	ULANGA	MAHENGE	AR	MAHE	-8.89667	36.7173	AR11MAHENGE7	L	L	86	86	124	124	170	176	90	94	104	104	178	178	82	104	150	156	244	252	92	92	150	150
MAHENGE 2011-08	MAHENGE	2011	ULANGA	MAHENGE	AR	MAHE	-8.89667	36.7173	AR11MAHENGE8	L	L	86	86	124	138	170	176	90	90	102	104	182	182	80	104	152	156	244	244	92	92	148	150
MAHENGE 2011-09	MAHENGE	2011	ULANGA	MAHENGE	AR	MAHE	-8.89667	36.7173	AR11MAHENGE9	L	L	86	86	124	130	170	172	90	90	102	104	178	178	82	84	156	156	244	244	92	92	148	150
MAHENGE 2011-10	MAHENGE	2011	ULANGA	MAHENGE	AR	MAHE	-8.89667	36.7173	AR11MAHENGE10	L	L	86	86	124	136	172	172	90	92	104	120	180	180	80	82	150	156	236	244	92	92	150	150
MAHENGE 2011-11	MAHENGE	2011	ULANGA	MAHENGE	AR	MAHE	-8.89667	36.7173	AR11MAHENGE11	L	L	86	86	124	124	172	172	90	92	110	120	180	180	82	102	146	150	244	244	92	92	150	150
MAHENGE 2011-12	MAHENGE	2011	ULANGA	MAHENGE	AR	MAHE	-8.89667	36.7173	AR11MAHENGE12	L	L	86	86	136	138	176	176	90	92	104	104	180	182	80	82	148	156	240	244	92	92	148	150
MAHENGE 2011-13	MAHENGE	2011	ULANGA	MAHENGE	AR	MAHE	-8.89667	36.7173	AR11MAHENGE13	L	L	86	86	124	140	170	176	82	90	116	124	178	184	82	84	148	150	238	244	90	92	150	152
MAHENGE 2011-14	MAHENGE	2011	ULANGA	MAHENGE	AR	MAHE	-8.89667	36.7173	AR11MAHENGE14	L	L	86	86	126	128	170	170	92	96	118	120	178	180	82	82	154	156	252	252	92	92	150	152
MAHENGE 2011-15	MAHENGE	2011	ULANGA	MAHENGE	AR	MAHE	-8.89667	36.7173	AR11MAHENGE15	L	L	86	86	144	146	170	170	90	90	104	104	178	180	80	82	148	154	240	252	92	92	150	152
MAHENGE 2011-16	MAHENGE	2011	ULANGA	MAHENGE	AR	MAHE	-8.89667	36.7173	AR11MAHENGE16	L	L	86	86	148	152	170	176	90	90	104	104	180	180	80	82	138	148	244	244	90	92	150	152
MAHENGE 2011-17	MAHENGE	2011	ULANGA	MAHENGE	AR	MAHE	-8.89667	36.7173	AR11MAHENGE17	L	L	86	86	132	132	170	174	90	92	104	112	180	180	84	102	156	156	238	252	92	92	150	150
MAHENGE 2011-18	MAHENGE	2011	ULANGA	MAHENGE	AR	MAHE	-8.89667	36.7173	AR11MAHENGE18	L	L	86	88	134	136	170	176	90	92	104	110	180	180	82	104	156	156	238	252	92	92	150	150
MAHENGE 2011-19	MAHENGE	2011	ULANGA	MAHENGE	AR	MAHE	-8.89667	36.7173	AR11MAHENGE19	L	L	86	86	126	132	170	172	90	92	102	104	178	180	80	106	148	156	240	252	90	92	148	150
MAHENGE 2011-20	MAHENGE	2011	ULANGA	MAHENGE	AR	MAHE	-8.89667	36.7173	AR11MAHENGE20	L	L	86	86	126	126	170	176	82	90	102	104	178	180	82	84	156	156	252	252	92	92	148	152
MAHENGE 2011-21	MAHENGE	2011	ULANGA	MAHENGE	AR	MAHE	-8.89667	36.7173	AR11MAHENGE21	L	L	86	86	124	124	172	172	90	92	104	120	178	182	80	82	146	146	252	252	92	104	148	150
MAHENGE 2011-22	MAHENGE	2011	ULANGA	MAHENGE	AR	MAHE	-8.89667	36.7173	AR11MAHENGE22	L	L	86	86	124	124	170	176	90	90	110	120	180	180	82	104	146	152	244	252	90	92	150	150
MAHENGE 2011-23	MAHENGE	2011	ULANGA	MAHENGE	AR	MAHE	-8.89667	36.7173	AR11MAHENGE23	L	L	86	86	0	0	0	0	90	90	104	112	0	0	86	88	138	150	256	256	78	92	0	0
MAHENGE 2011-24	MAHENGE	2011	ULANGA	MAHENGE	AR	MAHE	-8.89667	36.7173	AR11MAHENGE24	L	L	86	86	126	132	172	176	90	92	104	104	178	182	80	80	150	156	236	252	92	92	150	150
MAHENGE 2011-25	MAHENGE	2011	ULANGA	MAHENGE	AR	MAHE	-8.89667	36.7173	AR11MAHENGE25	L	L	86	86	124	130	170	172	82	90	104	120	180	180	82	82	144	156	244	252	90	92	150	152
MAHENGE 2011-26	MAHENGE	2011	ULANGA	MAHENGE	AR	MAHE	-8.89667	36.7173	AR11MAHENGE26	L	L	86	86	124	124	172	172	82	92	102	120	178	182	82	82	144	156	244	244	92	92	150	152
MAHENGE 2011-27	MAHENGE	2011	ULANGA	MAHENGE	AR	MAHE	-8.89667	36.7173	AR11MAHENGE27	L	L	86	86	150	152	170	176	92	92	102	120	180	180	80	82	148	152	252	252	90	92	150	152
MAHENGE 2011-28	MAHENGE	2011	ULANGA	MAHENGE	AR	MAHE	-8.89667	36.7173	AR11MAHENGE28	L	L	86	86	124	124	172	172	82	90	102	104	180	180	82	82	156	156	236	238	92	92	148	150
MAHENGE 2011-29	MAHENGE	2011	ULANGA	MAHENGE	AR	MAHE	-8.89667	36.7173	AR11MAHENGE29	L	L	86	86	124	126	170	176	82	90	104	120	178	180	80	80	150	154	244	244	92	92	150	152
MAHENGE 2011-30	MAHENGE	2011	ULANGA	MAHENGE	AR	MAHE	-8.89667	36.7173	AR11MAHENGE30	L	L	86	86	136	138	172	176	88	92	104	112	178	180	82	82	148	154	236	244	92	92	150	152
MAHENGE 2011-31	MAHENGE	2011	ULANGA	MAHENGE	AR	MAHE	-8.89667	36.7173	AR11MAHENGE31	L	L	82	86	124	126	172	176	90	92	120	120	180	180	80	82	148	156	244	244	92	92	148	150
MAHENGE 2011-32	MAHENGE	2011	ULANGA	MAHENGE	AR	MAHE	-8.89667	36.7173	AR11MAHENGE32	L	L	86	86	128	140	176	176	82	88	104	104	178	178	100	102	148	154	240	244	0	0	148	150
MAHENGE 2011-33	MAHENGE	2011	ULANGA	MAHENGE	AR	MAHE	-8.89667	36.7173	AR11MAHENGE33	L	L	86	86	126	128	172	176	82	90	102	112	180	182	82	84	148	156	238	252	90	91	0	0
MAHENGE 2011-34	MAHENGE	2011	ULANGA	MAHENGE	AR	MAHE	-8.89667	36.7173	AR11MAHENGE34	L	L	86	86	128	128	172	172	90	92	0	0	0	0	0	0	150	156	246	246	92	92	148	150
MAHENGE 2011-35	MAHENGE	2011	ULANGA	MAHENGE	AR	MAHE	-8.89667	36.7173	AR11MAHENGE35	L	L	82	86	124	128	170	170	90	92	104	120	178	178	80	82	148	152	244	252	92	92	150	152
MAHENGE 2011-36	MAHENGE	2011	ULANGA	MAHENGE	AR	MAHE	-8.89667	36.7173	AR11MAHENGE36	L	L	86	86	124	128	170	172	90	90	102	102	180	184	82	96	156	160	252	252	92	92	148	152
MAHENGE 2011-37	MAHENGE	2011	ULANGA	MAHENGE	AR	MAHE	-8.89667	36.7173	AR11MAHENGE37	L	L	86	86	124	140	172	176	90	90	104	104	180	182	82	96	148	148	238	244	92	92	150	152
MAHENGE 2011-38	MAHENGE	2011	ULANGA	MAHENGE	AR	MAHE	-8.89667	36.7173	AR11MAHENGE38	L	L	86	86	124	124	176	176	88	90	104	120	180	180	96	102	152	156	238	246	92	92	150	152
MAHENGE 2011-39	MAHENGE	2011	ULANGA	MAHENGE	AR	MAHE	-8.89667	36.7173	AR11MAHENGE39	L	L	82	86	136	140	170	172	82	90	102	120	180	180	80	82	152	156	246	252	92	92	150	152
MAHENGE 2011-40	MAHENGE	2011	ULANGA	MAHENGE	AR	MAHE	-8.89667	36.7173	AR11MAHENGE40	L	L	86	86	124	124	170	176	0	0	102	104	180	180	80	96	0	0	0	0	86	86	0	0
MAHENGE 2011-41	MAHENGE	2011	ULANGA	MAHENGE	AR	MAHE	-8.89667	36.7173	AR11MAHENGE41	L	L	86	86	126	134	0	0	0	0	104	112	180	182	80	82	0	0	0	0	90	92	150	152
MAHENGE 2011-42	MAHENGE	2011	ULANGA	MAHENGE	AR	MAHE	-8.89667	36.7173	AR11MAHENGE42	L	L	86	86	128	128	170	172	90	92	104	104	180	182	80	96	154	156	0	0	92	92	150	152
MAHENGE 2011-43	MAHENGE	2011	ULANGA	MAHENGE	AR	MAHE	-8.89667	36.7173	AR11MAHENGE43	L	L	86	86	128	128	170	172	0	0	104	104	180	182	80	96	0	0	0	0	0	0	0	0
MAHENGE 2011-44	MAHENGE	2011	ULANGA	MAHENGE	AR	MAHE	-8.89667	36.7173	AR11MAHENGE44	L	L	86	86	124	134	170	176	0	0	0	0	0	0	94	94	0	0	0	0	0	0	0	0
MAHENGE 2011-45	MAHENGE	2011	ULANGA	MAHENGE	AR	MAHE	-8.89667	36.7173	AR11MAHENGE45	L	L	86	86	124	128	176	176	92	92	104	110	178	182	82	82	148	148	244	244	86	86	0	0
MAHENGE 2011-46	MAHENGE	2011	ULANGA	MAHENGE	AR	MAHE	-8.89667	36.7173	AR11MAHENGE46	L	L	86	86	126	138	176	176	82	90	104	104	182	182	80	82	152	156	244	244	92	92	150	152
MAHENGE 2011-47	MAHENGE	2011	ULANGA	MAHENGE	AR	MAHE	-8.89667	36.7173	AR11MAHENGE47	L	L	82	86	124	124	170	170	0	0	102	104	178	180	82	100	0	0	0	0	92	92	150	152
MAHENGE 2011-48	MAHENGE	2011	ULANGA	MAHENGE	AR	MAHE	-8.89667	36.7173	AR11MAHENGE48	L	L	86	86	128	128	172	176	90	92	104	120	170	180	82	82	152	156	238	244	86	86	150	152
SAGAMAGANGA 2010-01	SAGAMAGANGA	2010	KILOMBERO	SAGAMAGANGA	AR	SAGA	-8.0667	36.8	AR10SAGAMAGANGA1	L	L	86	86	130	134	170	176	90	92	104	126	178	182	82	82	138	154	244	252	90	96	150	152
SAGAMAGANGA 2010-02	SAGAMAGANGA	2010	KILOMBERO	SAGAMAGANGA	AR	SAGA	-8.0667	36.8	AR10SAGAMAGANGA2	L	L	82	86	126	128	170	176	82	90	104	120	180	182	82	82	146	152	252	252	92	92	0	0
SAGAMAGANGA 2010-03	SAGAMAGANGA	2010	KILOMBERO	SAGAMAGANGA	AR	SAGA	-8.0667	36.8	AR10SAGAMAGANGA3	L	L	86	86	126	126	170	176	90	92	102	118	180	182	82	96	152	156	246	252	90	92	148	150
SAGAMAGANGA 2010-04	SAGAMAGANGA	2010	KILOMBERO	SAGAMAGANGA	AR	SAGA	-8.0667	36.8	AR10SAGAMAGANGA4	L	L	86	86	124	124	176	176	82	90	96	98	180	180	74	98	150	156	244	252	92	92	150	152
SAGAMAGANGA 2010-05	SAGAMAGANGA	2010	KILOMBERO	SAGAMAGANGA	AR	SAGA	-8.0667	36.8	AR10SAGAMAGANGA5	L	L	86	86	126	126	170	176	90	90	104	120	178	178	80	80	152	156	244	244	92	92	148	150
SAGAMAGANGA 2010-06	SAGAMAGANGA	2010	KILOMBERO	SAGAMAGANGA	AR	SAGA	-8.0667	36.8	AR10SAGAMAGANGA6	L	L	86	86	134	138	170	170	82	90	104	104	180	182	80	80	146	146	238	240	92	104	0	0
SAGAMAGANGA 2010-07	SAGAMAGANGA	2010	KILOMBERO	SAGAMAGANGA	AR	SAGA	-8.0667	36.8	AR10SAGAMAGANGA7	L	L	86	86	124	134	174	176	90	90	104	112	180	180	100	104	138	152	244	244	92	92	148	150
SAGAMAGANGA 2010-08	SAGAMAGANGA	2010	KILOMBERO	SAGAMAGANGA	AR	SAGA	-8.0667	36.8	AR10SAGAMAGANGA8	L	L	86	86	124	132	170	176	0	0	102	112	180	182	80	98	0	0	0	0	92	92	148	150
SAGAMAGANGA 2010-09	SAGAMAGANGA	2010	KILOMBERO	SAGAMAGANGA	AR	SAGA	-8.0667	36.8	AR10SAGAMAGANGA9	L	L	86	86	126	126	172	172	88	92	104	104	180	182	80	96	152	152	238	244	92	92	150	152
SAGAMAGANGA 2010-10	SAGAMAGANGA	2010	KILOMBERO	SAGAMAGANGA	AR	SAGA	-8.0667	36.8	AR10SAGAMAGANGA10	L	L	0	0	130	130	164	166	90	96	0	0	180	180	82	82	138	152	244	244	92	92	0	0
SAGAMAGANGA 2010-11	SAGAMAGANGA	2010	KILOMBERO	SAGAMAGANGA	AR	SAGA	-8.0667	36.8	AR10SAGAMAGANGA11	L	L	86	86	124	124	174	176	90	90	120	122	178	182	102	102	138	146	244	244	92	92	150	152
SAGAMAGANGA 2010-12	SAGAMAGANGA	2010	KILOMBERO	SAGAMAGANGA	AR	SAGA	-8.0667	36.8	AR10SAGAMAGANGA12	L	L	86	86	144	146	170	170	90	90	104	120	178	182	80	82	150	152	252	252	92	92	148	150
SAGAMAGANGA 2010-13	SAGAMAGANGA	2010	KILOMBERO	SAGAMAGANGA	AR	SAGA	-8.0667	36.8	AR10SAGAMAGANGA13	L	L	86	86	124	126	172	176	82	92	104	104	178	180	80	82	150	152	244	252	0	0	0	0
SAGAMAGANGA 2010-14	SAGAMAGANGA	2010	KILOMBERO	SAGAMAGANGA	AR	SAGA	-8.0667	36.8	AR10SAGAMAGANGA14	L	L	86	86	124	130	172	176	82	90	102	104	180	182	84	84	146	150	238	252	92	92	148	150
SAGAMAGANGA 2010-15	SAGAMAGANGA	2010	KILOMBERO	SAGAMAGANGA	AR	SAGA	-8.0667	36.8	AR10SAGAMAGANGA15	L	L	86	86	126	126	170	172	90	90	104	116	180	180	82	102	146	152	244	252	92	92	150	152
SAGAMAGANGA 2010-16	SAGAMAGANGA	2010	KILOMBERO	SAGAMAGANGA	AR	SAGA	-8.0667	36.8	AR10SAGAMAGANGA16	L	L	86	86	128	128	170	176	82	90	110	120	180	182	82	84	150	156	246	252	92	92	150	152
SAGAMAGANGA 2010-17	SAGAMAGANGA	2010	KILOMBERO	SAGAMAGANGA	AR	SAGA	-8.0667	36.8	AR10SAGAMAGANGA17	L	L	86	86	126	126	172	174	90	90	102	104	180	182	80	82	154	156	238	252	92	92	150	152
SAGAMAGANGA 2010-18	SAGAMAGANGA	2010	KILOMBERO	SAGAMAGANGA	AR	SAGA	-8.0667	36.8	AR10SAGAMAGANGA18	L	L	86	86	124	126	172	176	82	88	102	104	180	180	82	82	146	150	244	244	92	92	150	152
SAGAMAGANGA 2010-19	SAGAMAGANGA	2010	KILOMBERO	SAGAMAGANGA	AR	SAGA	-8.0667	36.8	AR10SAGAMAGANGA19	L	L	86	86	126	136	176	176	90	90	102	120	182	182	96	96	146	156	238	240	92	92	150	152
SAGAMAGANGA 2010-20	SAGAMAGANGA	2010	KILOMBERO	SAGAMAGANGA	AR	SAGA	-8.0667	36.8	AR10SAGAMAGANGA20	L	L	86	86	124	140	170	170	90	90	104	104	178	182	80	82	150	154	252	252	92	92	148	150
SAGAMAGANGA 2010-21	SAGAMAGANGA	2010	KILOMBERO	SAGAMAGANGA	AR	SAGA	-8.0667	36.8	AR10SAGAMAGANGA21	L	L	86	86	124	126	170	170	82	92	120	120	182	182	80	82	148	154	252	252	92	92	148	150
SAGAMAGANGA 2010-22	SAGAMAGANGA	2010	KILOMBERO	SAGAMAGANGA	AR	SAGA	-8.0667	36.8	AR10SAGAMAGANGA22	L	L	86	86	128	136	172	176	90	92	102	104	182	184	98	104	146	156	238	244	92	92	150	152
SAGAMAGANGA 2010-23	SAGAMAGANGA	2010	KILOMBERO	SAGAMAGANGA	AR	SAGA	-8.0667	36.8	AR10SAGAMAGANGA23	L	L	86	86	134	134	170	176	82	92	104	120	180	182	82	102	138	146	246	252	0	0	0	0
SAGAMAGANGA 2010-24	SAGAMAGANGA	2010	KILOMBERO	SAGAMAGANGA	AR	SAGA	-8.0667	36.8	AR10SAGAMAGANGA24	L	L	86	86	126	126	170	172	82	90	104	112	180	180	82	82	138	146	244	252	92	92	150	152
SAGAMAGANGA 2010-25	SAGAMAGANGA	2010	KILOMBERO	SAGAMAGANGA	AR	SAGA	-8.0667	36.8	AR10SAGAMAGANGA25	L	L	86	86	124	126	172	176	90	92	102	110	180	180	80	102	156	156	244	246	90	92	148	150
SAGAMAGANGA 2010-26	SAGAMAGANGA	2010	KILOMBERO	SAGAMAGANGA	AR	SAGA	-8.0667	36.8	AR10SAGAMAGANGA26	L	L	86	86	124	124	170	170	90	90	104	104	0	0	0	0	152	156	238	238	90	92	150	152
SAGAMAGANGA 2010-27	SAGAMAGANGA	2010	KILOMBERO	SAGAMAGANGA	AR	SAGA	-8.0667	36.8	AR10SAGAMAGANGA27	L	L	86	86	128	128	170	172	90	92	100	110	180	182	76	78	152	156	252	252	92	92	150	152
SAGAMAGANGA 2010-28	SAGAMAGANGA	2010	KILOMBERO	SAGAMAGANGA	AR	SAGA	-8.0667	36.8	AR10SAGAMAGANGA28	L	L	86	86	124	126	172	176	82	90	112	120	178	182	80	82	148	150	244	244	92	92	150	152
SAGAMAGANGA 2010-29	SAGAMAGANGA	2010	KILOMBERO	SAGAMAGANGA	AR	SAGA	-8.0667	36.8	AR10SAGAMAGANGA29	L	L	70	78	0	0	170	174	90	90	104	118	180	184	80	82	146	146	252	252	92	92	150	152
SAGAMAGANGA 2010-30	SAGAMAGANGA	2010	KILOMBERO	SAGAMAGANGA	AR	SAGA	-8.0667	36.8	AR10SAGAMAGANGA30	L	L	86	86	126	128	172	174	90	92	102	104	178	180	80	80	156	156	238	252	92	92	150	152
SAGAMAGANGA 2010-31	SAGAMAGANGA	2010	KILOMBERO	SAGAMAGANGA	AR	SAGA	-8.0667	36.8	AR10SAGAMAGANGA31	L	L	86	86	126	134	170	176	90	94	102	112	180	182	82	82	146	156	244	252	92	92	150	152
SAGAMAGANGA 2010-32	SAGAMAGANGA	2010	KILOMBERO	SAGAMAGANGA	AR	SAGA	-8.0667	36.8	AR10SAGAMAGANGA32	L	L	86	86	134	134	170	176	90	92	104	120	178	178	80	80	146	156	238	244	92	92	148	150
SAGAMAGANGA 2010-33	SAGAMAGANGA	2010	KILOMBERO	SAGAMAGANGA	AR	SAGA	-8.0667	36.8	AR10SAGAMAGANGA33	L	L	86	86	128	134	170	176	90	92	102	112	180	182	80	104	156	156	240	244	90	92	148	148
SAGAMAGANGA 2010-34	SAGAMAGANGA	2010	KILOMBERO	SAGAMAGANGA	AR	SAGA	-8.0667	36.8	AR10SAGAMAGANGA34	L	L	86	86	124	128	172	172	90	90	104	104	178	182	82	82	146	156	244	244	92	92	148	148
SAGAMAGANGA 2010-35	SAGAMAGANGA	2010	KILOMBERO	SAGAMAGANGA	AR	SAGA	-8.0667	36.8	AR10SAGAMAGANGA35	L	L	86	86	126	136	176	176	82	82	104	112	178	180	102	102	152	156	244	252	92	92	150	152
SAGAMAGANGA 2010-36	SAGAMAGANGA	2010	KILOMBERO	SAGAMAGANGA	AR	SAGA	-8.0667	36.8	AR10SAGAMAGANGA36	L	L	86	86	124	124	170	176	90	92	102	110	180	182	82	104	148	156	244	252	92	92	150	152
SAGAMAGANGA 2010-37	SAGAMAGANGA	2010	KILOMBERO	SAGAMAGANGA	AR	SAGA	-8.0667	36.8	AR10SAGAMAGANGA37	L	L	86	88	128	128	172	174	82	90	104	120	178	182	82	102	148	156	244	244	92	92	148	150
SAGAMAGANGA 2010-38	SAGAMAGANGA	2010	KILOMBERO	SAGAMAGANGA	AR	SAGA	-8.0667	36.8	AR10SAGAMAGANGA38	L	L	86	90	0	0	170	170	90	92	102	120	178	180	80	96	138	152	244	244	92	92	148	150
SAGAMAGANGA 2010-39	SAGAMAGANGA	2010	KILOMBERO	SAGAMAGANGA	AR	SAGA	-8.0667	36.8	AR10SAGAMAGANGA39	L	L	86	88	134	134	172	176	82	90	102	120	178	182	82	104	138	156	238	252	90	92	150	152
SAGAMAGANGA 2010-40	SAGAMAGANGA	2010	KILOMBERO	SAGAMAGANGA	AR	SAGA	-8.0667	36.8	AR10SAGAMAGANGA40	L	L	86	86	0	0	176	176	90	90	104	112	180	182	82	84	146	156	244	252	90	104	148	150
SAGAMAGANGA 2010-43	SAGAMAGANGA	2010	KILOMBERO	SAGAMAGANGA	AR	SAGA	-8.0667	36.8	AR10SAGAMAGANGA41	L	L	86	86	130	134	170	170	92	92	102	102	178	180	80	82	152	156	244	252	92	92	148	150
SAGAMAGANGA 2010-44	SAGAMAGANGA	2010	KILOMBERO	SAGAMAGANGA	AR	SAGA	-8.0667	36.8	AR10SAGAMAGANGA42	L	L	86	86	126	126	176	176	90	92	120	120	178	178	80	80	156	156	238	244	90	92	148	150
SAGAMAGANGA 2010-45	SAGAMAGANGA	2010	KILOMBERO	SAGAMAGANGA	AR	SAGA	-8.0667	36.8	AR10SAGAMAGANGA43	L	L	86	86	126	126	170	176	88	92	100	102	178	180	76	80	146	152	244	252	92	92	150	152
SAGAMAGANGA 2010-47	SAGAMAGANGA	2010	KILOMBERO	SAGAMAGANGA	AR	SAGA	-8.0667	36.8	AR10SAGAMAGANGA44	L	L	82	86	130	130	174	176	82	90	100	120	180	182	76	80	152	156	244	246	90	92	148	150
SAGAMAGANGA 2010-48	SAGAMAGANGA	2010	KILOMBERO	SAGAMAGANGA	AR	SAGA	-8.0667	36.8	AR10SAGAMAGANGA45	L	L	86	86	130	130	172	176	82	92	104	120	180	182	82	96	148	154	244	252	92	92	150	152
SAGAMAGANGA 2010-50	SAGAMAGANGA	2010	KILOMBERO	SAGAMAGANGA	AR	SAGA	-8.0667	36.8	AR10SAGAMAGANGA46	L	L	86	86	124	130	176	176	90	90	110	120	180	180	82	104	146	156	236	244	92	92	148	150
MKINDO-2009-02	MKINDO	2009	MVOMERO	MKINDO	AR	MKIN	-6.25359	37.5489	AR09MKINDO1	L	L	86	86	132	132	172	176	82	82	112	120	180	180	82	96	148	156	244	252	92	92	150	162
MKINDO-2009-03	MKINDO	2009	MVOMERO	MKINDO	AR	MKIN	-6.25359	37.5489	AR09MKINDO2	L	L	86	86	138	140	176	176	90	92	104	104	178	180	82	100	154	156	244	246	92	92	150	150
MKINDO-2009-04	MKINDO	2009	MVOMERO	MKINDO	AR	MKIN	-6.25359	37.5489	AR09MKINDO3	L	L	80	86	128	138	170	176	90	92	104	120	178	182	82	104	138	156	0	0	92	92	150	152
MKINDO-2009-07	MKINDO	2009	MVOMERO	MKINDO	AR	MKIN	-6.25359	37.5489	AR09MKINDO4	L	L	86	86	124	138	176	176	82	92	104	120	178	182	98	106	148	156	244	244	92	96	150	150
MKINDO-2009-09	MKINDO	2009	MVOMERO	MKINDO	AR	MKIN	-6.25359	37.5489	AR09MKINDO5	L	L	86	88	126	140	170	170	90	92	102	102	178	182	76	80	148	156	238	244	92	92	150	150
MKINDO-2009-11	MKINDO	2009	MVOMERO	MKINDO	AR	MKIN	-6.25359	37.5489	AR09MKINDO6	L	L	86	86	140	148	170	176	90	90	102	102	178	182	76	80	150	152	244	252	90	92	150	150
MKINDO-2009-13	MKINDO	2009	MVOMERO	MKINDO	AR	MKIN	-6.25359	37.5489	AR09MKINDO7	L	L	80	82	128	134	174	178	90	92	102	104	178	182	80	82	140	140	0	0	0	0	0	0
MKINDO-2009-14	MKINDO	2009	MVOMERO	MKINDO	AR	MKIN	-6.25359	37.5489	AR09MKINDO8	L	L	82	86	126	126	170	170	90	90	104	112	180	180	80	82	148	148	252	252	92	92	150	150
MKINDO-2009-16	MKINDO	2009	MVOMERO	MKINDO	AR	MKIN	-6.25359	37.5489	AR09MKINDO9	L	L	86	86	124	132	170	172	90	92	0	0	0	0	0	0	156	156	242	252	92	92	150	150
MKINDO-2009-17	MKINDO	2009	MVOMERO	MKINDO	AR	MKIN	-6.25359	37.5489	AR09MKINDO10	L	L	86	86	124	124	174	176	82	92	120	120	180	180	82	104	156	162	244	252	90	92	150	150
MKINDO-2009-18	MKINDO	2009	MVOMERO	MKINDO	AR	MKIN	-6.25359	37.5489	AR09MKINDO11	L	L	86	86	134	138	172	172	90	90	104	104	180	182	82	82	148	156	238	244	92	92	152	152
MKINDO-2009-20	MKINDO	2009	MVOMERO	MKINDO	AR	MKIN	-6.25359	37.5489	AR09MKINDO12	L	L	86	86	124	126	172	176	90	92	104	110	180	180	82	82	154	156	244	244	90	92	150	152
MKINDO-2009-21	MKINDO	2009	MVOMERO	MKINDO	AR	MKIN	-6.25359	37.5489	AR09MKINDO13	L	L	86	86	122	124	170	170	90	90	102	120	180	180	80	84	156	156	252	252	92	92	150	152
MKINDO-2009-22	MKINDO	2009	MVOMERO	MKINDO	AR	MKIN	-6.25359	37.5489	AR09MKINDO14	L	L	86	86	124	132	170	172	82	90	104	118	180	180	80	82	150	156	244	252	92	92	150	152
MKINDO-2009-24	MKINDO	2009	MVOMERO	MKINDO	AR	MKIN	-6.25359	37.5489	AR09MKINDO15	L	L	84	84	126	126	170	172	82	92	102	102	184	184	80	82	154	156	244	244	78	94	160	164
MKINDO-2009-25	MKINDO	2009	MVOMERO	MKINDO	AR	MKIN	-6.25359	37.5489	AR09MKINDO16	L	L	86	86	128	128	172	176	90	92	112	120	170	182	96	96	138	156	244	244	90	92	148	150
MKINDO-2009-26	MKINDO	2009	MVOMERO	MKINDO	AR	MKIN	-6.25359	37.5489	AR09MKINDO17	L	L	86	86	124	124	170	176	82	90	104	104	180	180	82	98	152	156	236	252	92	96	150	152
MKINDO-2009-27	MKINDO	2009	MVOMERO	MKINDO	AR	MKIN	-6.25359	37.5489	AR09MKINDO18	L	L	86	86	126	126	172	174	90	90	104	118	180	182	80	82	156	156	244	244	92	92	150	152
MKINDO-2009-28	MKINDO	2009	MVOMERO	MKINDO	AR	MKIN	-6.25359	37.5489	AR09MKINDO19	L	L	86	86	126	126	172	176	82	92	102	120	180	180	80	82	150	156	244	244	90	92	150	152
MKINDO-2009-29	MKINDO	2009	MVOMERO	MKINDO	AR	MKIN	-6.25359	37.5489	AR09MKINDO20	L	L	86	86	124	134	170	172	82	82	102	110	178	182	76	78	156	156	244	244	92	92	150	164
MKINDO-2009-30	MKINDO	2009	MVOMERO	MKINDO	AR	MKIN	-6.25359	37.5489	AR09MKINDO21	L	L	86	86	124	124	170	172	82	92	104	120	182	184	104	104	152	152	252	252	90	92	150	152
MKINDO-2009-31	MKINDO	2009	MVOMERO	MKINDO	AR	MKIN	-6.25359	37.5489	AR09MKINDO22	L	L	86	86	132	134	170	176	82	90	108	120	178	178	76	80	152	156	238	252	92	92	150	152
MKINDO-2009-32	MKINDO	2009	MVOMERO	MKINDO	AR	MKIN	-6.25359	37.5489	AR09MKINDO23	L	L	86	86	126	138	172	172	90	90	104	120	180	180	102	102	154	156	244	244	92	92	150	152
MKINDO-2009-33	MKINDO	2009	MVOMERO	MKINDO	AR	MKIN	-6.25359	37.5489	AR09MKINDO24	L	L	86	86	124	128	170	176	82	92	110	120	180	180	76	80	156	156	244	252	92	96	150	152
MKINDO-2009-34	MKINDO	2009	MVOMERO	MKINDO	AR	MKIN	-6.25359	37.5489	AR09MKINDO25	L	L	86	86	126	134	170	176	90	92	104	112	180	182	80	82	156	156	244	252	90	92	150	152
MKINDO-2009-35	MKINDO	2009	MVOMERO	MKINDO	AR	MKIN	-6.25359	37.5489	AR09MKINDO26	L	L	86	86	126	134	170	176	90	92	104	112	180	182	80	82	156	156	244	252	90	92	150	152
MKINDO-2009-36	MKINDO	2009	MVOMERO	MKINDO	AR	MKIN	-6.25359	37.5489	AR09MKINDO27	L	L	86	86	128	128	172	176	82	92	118	120	182	182	94	96	154	154	244	244	92	92	150	152
MKINDO-2009-38	MKINDO	2009	MVOMERO	MKINDO	AR	MKIN	-6.25359	37.5489	AR09MKINDO28	L	L	86	86	124	124	170	176	92	92	102	104	180	180	82	82	154	154	244	244	92	92	150	152
MKINDO-2009-40	MKINDO	2009	MVOMERO	MKINDO	AR	MKIN	-6.25359	37.5489	AR09MKINDO29	L	L	86	86	144	148	170	170	90	92	102	104	180	180	80	80	148	154	244	252	92	92	150	152
MKINDO-2009-41	MKINDO	2009	MVOMERO	MKINDO	AR	MKIN	-6.25359	37.5489	AR09MKINDO30	L	L	86	86	124	124	170	176	90	96	104	120	180	182	80	82	150	156	244	252	92	92	150	152
MKINDO-2009-42	MKINDO	2009	MVOMERO	MKINDO	AR	MKIN	-6.25359	37.5489	AR09MKINDO31	L	L	86	86	124	134	170	176	82	90	102	104	178	180	82	82	156	156	244	252	92	92	150	152
MKINDO-2009-43	MKINDO	2009	MVOMERO	MKINDO	AR	MKIN	-6.25359	37.5489	AR09MKINDO32	L	L	86	86	126	140	174	176	90	90	102	104	178	182	82	82	148	156	244	246	90	92	150	152
MKINDO-2009-44	MKINDO	2009	MVOMERO	MKINDO	AR	MKIN	-6.25359	37.5489	AR09MKINDO33	L	L	86	86	126	140	176	176	82	96	104	104	178	180	80	98	154	156	244	252	92	92	152	152
MKINDO-2009-45	MKINDO	2009	MVOMERO	MKINDO	AR	MKIN	-6.25359	37.5489	AR09MKINDO34	L	L	86	96	124	124	170	172	90	92	102	118	180	180	80	102	154	154	244	252	92	92	150	152
MKINDO-2009-46	MKINDO	2009	MVOMERO	MKINDO	AR	MKIN	-6.25359	37.5489	AR09MKINDO35	L	L	86	86	136	136	170	170	90	90	104	122	180	180	80	82	148	152	242	252	92	92	150	152
MKINDO-2009-47	MKINDO	2009	MVOMERO	MKINDO	AR	MKIN	-6.25359	37.5489	AR09MKINDO36	L	L	86	86	124	124	172	176	90	90	104	120	180	180	80	80	150	156	244	252	92	92	150	152
MKINDO-2009-48	MKINDO	2009	MVOMERO	MKINDO	AR	MKIN	-6.25359	37.5489	AR09MKINDO37	L	L	82	86	132	136	176	176	92	92	104	112	180	180	82	82	154	156	238	244	92	96	150	152
MKINDO-2009-50	MKINDO	2009	MVOMERO	MKINDO	AR	MKIN	-6.25359	37.5489	AR09MKINDO38	L	L	86	86	126	130	176	176	88	90	104	104	182	182	80	80	148	154	244	244	92	92	150	152
KWADOLI-01	KWADOLI	2009	MVOMERO	KWADOLI	GA	KWAD	-6.05254	37.6342	GA09KWADOLI1	L	L	0	0	0	0	0	0	90	92	102	104	0	0	80	80	138	138	242	248	0	0	0	0
KWADOLI-02	KWADOLI	2009	MVOMERO	KWADOLI	GA	KWAD	-6.05254	37.6342	GA09KWADOLI2	L	L	84	86	126	126	170	172	90	92	102	102	184	188	96	96	158	158	244	248	92	94	160	166
KWADOLI-03	KWADOLI	2009	MVOMERO	KWADOLI	GA	KWAD	-6.05254	37.6342	GA09KWADOLI3	L	L	86	88	126	132	170	170	94	94	102	102	188	188	80	80	156	158	242	246	78	94	160	164
KWADOLI-04	KWADOLI	2009	MVOMERO	KWADOLI	GA	KWAD	-6.05254	37.6342	GA09KWADOLI4	L	L	82	84	124	128	170	176	90	92	102	104	184	190	96	96	150	156	246	252	78	92	160	164
KWADOLI-05	KWADOLI	2009	MVOMERO	KWADOLI	GA	KWAD	-6.05254	37.6342	GA09KWADOLI5	L	L	86	86	130	130	168	170	90	92	102	104	184	184	80	86	156	156	244	252	92	92	164	166
KWADOLI-06	KWADOLI	2009	MVOMERO	KWADOLI	GA	KWAD	-6.05254	37.6342	GA09KWADOLI6	L	L	86	86	124	128	170	172	90	92	114	114	184	184	96	96	156	156	246	254	90	94	164	166
KWADOLI-07	KWADOLI	2009	MVOMERO	KWADOLI	GA	KWAD	-6.05254	37.6342	GA09KWADOLI7	L	L	88	88	128	128	170	172	90	94	104	116	184	184	80	96	150	156	246	254	0	0	154	162
KWADOLI-08	KWADOLI	2009	MVOMERO	KWADOLI	GA	KWAD	-6.05254	37.6342	GA09KWADOLI8	L	L	86	88	124	128	170	170	82	92	104	114	184	194	80	94	156	158	242	246	92	92	162	164
KWADOLI-09	KWADOLI	2009	MVOMERO	KWADOLI	GA	KWAD	-6.05254	37.6342	GA09KWADOLI9	L	L	84	88	128	128	170	176	94	94	102	102	184	190	86	96	156	158	244	246	0	0	164	166
KWADOLI-11	KWADOLI	2009	MVOMERO	KWADOLI	GA	KWAD	-6.05254	37.6342	GA09KWADOLI10	L	L	86	86	128	134	170	176	94	94	104	114	184	194	80	96	150	156	246	246	92	92	154	176
KWADOLI-12	KWADOLI	2009	MVOMERO	KWADOLI	GA	KWAD	-6.05254	37.6342	GA09KWADOLI11	L	L	84	88	128	128	170	170	92	92	102	114	184	184	86	96	150	156	252	254	0	0	162	164
KWADOLI-13	KWADOLI	2009	MVOMERO	KWADOLI	GA	KWAD	-6.05254	37.6342	GA09KWADOLI12	L	L	84	86	128	128	168	170	92	92	114	114	184	184	96	96	156	158	244	256	0	0	168	170
KWADOLI-14	KWADOLI	2009	MVOMERO	KWADOLI	GA	KWAD	-6.05254	37.6342	GA09KWADOLI13	L	L	82	84	124	128	170	170	94	94	114	118	186	188	86	96	156	158	246	246	0	0	154	160
KWADOLI-17	KWADOLI	2009	MVOMERO	KWADOLI	GA	KWAD	-6.05254	37.6342	GA09KWADOLI14	L	L	84	86	124	128	170	170	94	94	102	102	184	184	86	92	156	156	246	256	78	90	160	164
KWADOLI-18	KWADOLI	2009	MVOMERO	KWADOLI	GA	KWAD	-6.05254	37.6342	GA09KWADOLI15	L	L	82	84	128	128	170	176	92	92	114	114	184	188	82	96	156	158	242	258	78	94	160	166
KWADOLI-19	KWADOLI	2009	MVOMERO	KWADOLI	GA	KWAD	-6.05254	37.6342	GA09KWADOLI16	L	L	84	84	128	130	170	176	94	94	104	114	182	188	86	96	156	156	246	256	78	92	162	168
KWADOLI-20	KWADOLI	2009	MVOMERO	KWADOLI	GA	KWAD	-6.05254	37.6342	GA09KWADOLI17	L	L	84	84	126	128	170	176	92	92	102	114	188	190	86	96	156	156	246	248	0	0	0	0
KWADOLI-21	KWADOLI	2009	MVOMERO	KWADOLI	GA	KWAD	-6.05254	37.6342	GA09KWADOLI18	L	L	88	88	132	140	172	176	90	92	114	114	184	188	86	96	156	156	246	246	92	92	160	168
KWADOLI-22	KWADOLI	2009	MVOMERO	KWADOLI	GA	KWAD	-6.05254	37.6342	GA09KWADOLI19	L	L	88	88	124	128	170	172	90	92	102	114	182	184	80	96	156	156	254	256	78	92	160	164
KWADOLI-23	KWADOLI	2009	MVOMERO	KWADOLI	GA	KWAD	-6.05254	37.6342	GA09KWADOLI20	L	L	84	88	128	128	168	170	94	94	102	102	184	184	96	96	152	156	246	254	92	92	162	166
KWADOLI-24	KWADOLI	2009	MVOMERO	KWADOLI	GA	KWAD	-6.05254	37.6342	GA09KWADOLI21	L	L	86	88	124	124	172	176	92	92	102	102	184	190	80	96	156	156	246	256	98	98	162	166
KWADOLI-25	KWADOLI	2009	MVOMERO	KWADOLI	GA	KWAD	-6.05254	37.6342	GA09KWADOLI22	L	L	84	86	124	130	170	172	90	90	104	104	184	188	80	80	156	158	242	256	92	92	164	168
KWADOLI-26	KWADOLI	2009	MVOMERO	KWADOLI	GA	KWAD	-6.05254	37.6342	GA09KWADOLI23	L	L	84	88	124	128	172	176	92	92	110	110	184	184	86	96	156	158	246	246	78	94	154	170
KWADOLI-27	KWADOLI	2009	MVOMERO	KWADOLI	GA	KWAD	-6.05254	37.6342	GA09KWADOLI24	L	L	84	86	128	128	168	172	90	94	102	114	184	184	80	80	156	156	0	0	0	0	160	162
KWADOLI-28	KWADOLI	2009	MVOMERO	KWADOLI	GA	KWAD	-6.05254	37.6342	GA09KWADOLI25	L	L	84	84	128	128	172	176	90	92	104	114	184	184	80	96	150	158	242	244	78	78	164	166
KWADOLI-29	KWADOLI	2009	MVOMERO	KWADOLI	GA	KWAD	-6.05254	37.6342	GA09KWADOLI26	L	L	84	88	128	140	172	174	92	92	102	102	184	188	82	86	158	158	244	246	92	92	164	168
KWADOLI-30	KWADOLI	2009	MVOMERO	KWADOLI	GA	KWAD	-6.05254	37.6342	GA09KWADOLI27	L	L	84	86	126	128	168	170	92	92	102	104	182	188	80	96	156	156	246	246	92	92	162	166
KWADOLI-31	KWADOLI	2009	MVOMERO	KWADOLI	GA	KWAD	-6.05254	37.6342	GA09KWADOLI28	L	L	86	86	124	126	170	170	92	92	104	114	184	184	80	80	150	158	242	244	78	92	164	166
KWADOLI-32	KWADOLI	2009	MVOMERO	KWADOLI	GA	KWAD	-6.05254	37.6342	GA09KWADOLI29	L	L	84	86	126	128	170	172	92	92	102	114	182	194	96	96	150	156	246	246	78	92	154	166
KWADOLI-33	KWADOLI	2009	MVOMERO	KWADOLI	GA	KWAD	-6.05254	37.6342	GA09KWADOLI30	L	L	86	86	128	132	170	176	92	92	102	108	182	184	86	96	156	156	246	246	92	94	162	170
KWADOLI-34	KWADOLI	2009	MVOMERO	KWADOLI	GA	KWAD	-6.05254	37.6342	GA09KWADOLI31	L	L	86	88	128	128	170	172	92	92	102	104	182	182	96	96	156	156	246	250	92	92	164	166
KWADOLI-37	KWADOLI	2009	MVOMERO	KWADOLI	GA	KWAD	-6.05254	37.6342	GA09KWADOLI32	L	L	84	88	128	128	170	172	90	92	102	114	184	188	80	96	156	158	246	248	78	92	166	166
KWADOLI-38	KWADOLI	2009	MVOMERO	KWADOLI	GA	KWAD	-6.05254	37.6342	GA09KWADOLI33	L	L	84	86	126	128	170	170	92	92	110	114	184	188	80	86	150	156	246	252	92	92	166	170
KWADOLI-39	KWADOLI	2009	MVOMERO	KWADOLI	GA	KWAD	-6.05254	37.6342	GA09KWADOLI34	L	L	84	84	128	132	170	172	92	92	102	114	182	184	80	96	150	152	246	246	92	94	162	166
KWADOLI-40	KWADOLI	2009	MVOMERO	KWADOLI	GA	KWAD	-6.05254	37.6342	GA09KWADOLI35	L	L	86	88	126	128	170	170	92	92	102	102	188	188	80	80	150	156	246	256	92	94	166	172
KWADOLI-41	KWADOLI	2009	MVOMERO	KWADOLI	GA	KWAD	-6.05254	37.6342	GA09KWADOLI36	L	L	84	88	124	138	170	172	94	94	102	114	184	188	92	96	156	156	244	246	78	92	162	162
KWADOLI-42	KWADOLI	2009	MVOMERO	KWADOLI	GA	KWAD	-6.05254	37.6342	GA09KWADOLI37	L	L	88	88	128	128	170	176	92	92	102	102	184	184	80	86	156	158	242	254	0	0	0	0
KWADOLI-43	KWADOLI	2009	MVOMERO	KWADOLI	GA	KWAD	-6.05254	37.6342	GA09KWADOLI38	L	L	84	84	128	128	172	176	92	92	104	114	188	188	80	96	156	156	244	246	92	92	164	166
KWADOLI-44	KWADOLI	2009	MVOMERO	KWADOLI	GA	KWAD	-6.05254	37.6342	GA09KWADOLI39	L	L	86	88	124	124	172	176	92	92	104	104	184	184	80	86	156	156	242	246	92	92	164	168
KWADOLI-45	KWADOLI	2009	MVOMERO	KWADOLI	GA	KWAD	-6.05254	37.6342	GA09KWADOLI40	L	L	86	88	128	132	172	176	92	92	104	104	184	184	80	86	156	156	248	252	92	92	166	166
KWADOLI-46	KWADOLI	2009	MVOMERO	KWADOLI	GA	KWAD	-6.05254	37.6342	GA09KWADOLI41	L	L	82	84	128	140	170	172	94	94	102	104	184	188	82	96	156	156	248	254	92	92	162	164
KWADOLI-47	KWADOLI	2009	MVOMERO	KWADOLI	GA	KWAD	-6.05254	37.6342	GA09KWADOLI42	L	L	84	84	128	128	170	170	92	92	102	114	188	190	96	96	156	158	244	246	92	92	164	170
KWADOLI-48	KWADOLI	2009	MVOMERO	KWADOLI	GA	KWAD	-6.05254	37.6342	GA09KWADOLI43	L	L	82	86	124	124	170	176	92	92	104	104	184	184	80	86	156	158	242	246	78	92	154	160
KWADOLI-49	KWADOLI	2009	MVOMERO	KWADOLI	GA	KWAD	-6.05254	37.6342	GA09KWADOLI44	L	L	86	88	128	130	170	174	92	92	102	102	184	184	80	96	156	156	248	252	92	96	160	166
KWADOLI-50	KWADOLI	2009	MVOMERO	KWADOLI	GA	KWAD	-6.05254	37.6342	GA09KWADOLI45	L	L	82	88	128	128	172	176	92	92	102	102	184	184	80	96	156	158	244	256	92	92	162	164
IDETE 2008-16	KILOMBERO GA	2008	KILOMBERO	IDETE	GA	KILO	-8.14017	36.6812	GA09KILOMBERO1	n/a	n/a	86	88	124	124	170	170	92	92	102	104	184	190	96	96	156	156	246	246	92	92	164	166
IDETE 2008-21	KILOMBERO GA	2008	KILOMBERO	IDETE	GA	KILO	-8.14017	36.6812	GA09KILOMBERO2	n/a	n/a	82	88	124	124	168	170	90	92	104	114	180	188	96	96	156	156	248	256	78	78	162	168
IDETE 2008-31	KILOMBERO GA	2008	KILOMBERO	IDETE	GA	KILO	-8.14017	36.6812	GA09KILOMBERO3	n/a	n/a	86	86	0	0	0	0	90	92	104	116	0	0	80	88	138	156	244	244	0	0	0	0
IDETE 2008-32	KILOMBERO GA	2008	KILOMBERO	IDETE	GA	KILO	-8.14017	36.6812	GA09KILOMBERO4	n/a	n/a	84	88	128	128	170	174	90	94	116	116	186	188	86	96	152	156	244	248	78	78	166	168
IDETE 2008-53	KILOMBERO GA	2008	KILOMBERO	IDETE	GA	KILO	-8.14017	36.6812	GA09KILOMBERO5	n/a	n/a	82	86	128	128	170	172	90	90	102	104	190	196	96	96	150	158	246	246	92	94	164	164
IDETE 2008-56	KILOMBERO GA	2008	KILOMBERO	IDETE	GA	KILO	-8.14017	36.6812	GA09KILOMBERO6	n/a	n/a	82	84	124	128	170	176	90	90	104	104	184	188	86	96	156	156	244	252	78	92	158	166
IDETE 2008-59	KILOMBERO GA	2008	KILOMBERO	IDETE	GA	KILO	-8.14017	36.6812	GA09KILOMBERO7	n/a	n/a	82	88	128	128	170	176	94	94	104	104	186	194	82	96	156	156	246	248	78	92	164	164
IDETE 2008-60	KILOMBERO GA	2008	KILOMBERO	IDETE	GA	KILO	-8.14017	36.6812	GA09KILOMBERO8	n/a	n/a	86	86	128	128	172	176	90	92	102	102	180	182	82	82	146	156	238	252	92	92	150	150
IDETE 2008-65	KILOMBERO GA	2008	KILOMBERO	IDETE	GA	KILO	-8.14017	36.6812	GA09KILOMBERO9	n/a	n/a	82	88	124	128	170	172	90	92	102	122	184	190	80	80	156	156	246	248	78	92	150	162
IDETE 2008-66	KILOMBERO GA	2008	KILOMBERO	IDETE	GA	KILO	-8.14017	36.6812	GA09KILOMBERO10	n/a	n/a	82	84	126	128	170	174	90	92	102	104	184	184	80	96	150	156	244	246	92	92	162	164
FMCT-081-2019-01	KILOMBERO GA	2009	KILOMBERO	NAMAWALA	GA	KILO	-8.14017	36.6812	GA09KILOMBERO11	n/a	n/a	84	86	128	128	170	172	88	92	102	102	184	190	86	96	156	158	244	246	90	92	160	164
FMCT-081-2019-02	KILOMBERO GA	2009	KILOMBERO	NAMAWALA	GA	KILO	-8.14017	36.6812	GA09KILOMBERO12	n/a	n/a	84	86	124	128	170	172	90	90	102	120	184	184	96	96	150	158	244	246	78	94	164	168
FMCT-081-2019-04	KILOMBERO GA	2009	KILOMBERO	NAMAWALA	GA	KILO	-8.14017	36.6812	GA09KILOMBERO13	n/a	n/a	84	86	128	132	170	172	90	94	104	114	182	184	80	80	156	156	246	246	92	92	160	166
FMCT-081-2019-05	KILOMBERO GA	2009	KILOMBERO	NAMAWALA	GA	KILO	-8.14017	36.6812	GA09KILOMBERO14	n/a	n/a	82	86	128	128	172	174	94	94	104	104	184	188	80	96	156	156	244	244	92	94	160	164
FMCT-081-2019-14	KILOMBERO GA	2009	KILOMBERO	NAMAWALA	GA	KILO	-8.14017	36.6812	GA09KILOMBERO15	n/a	n/a	84	86	126	128	170	172	94	94	102	118	184	184	80	86	156	156	244	246	78	92	162	164
FMCT-081-2019-22	KILOMBERO GA	2009	KILOMBERO	NAMAWALA	GA	KILO	-8.14017	36.6812	GA09KILOMBERO16	n/a	n/a	88	88	128	128	170	172	82	90	102	104	188	190	96	96	156	158	246	246	92	92	162	162
FMCT-081-2019-26	KILOMBERO GA	2009	KILOMBERO	NAMAWALA	GA	KILO	-8.14017	36.6812	GA09KILOMBERO17	n/a	n/a	84	84	126	128	170	172	90	90	104	114	184	190	80	80	156	158	246	248	92	92	164	166
FMCT-081-2019-29	KILOMBERO GA	2009	KILOMBERO	NAMAWALA	GA	KILO	-8.14017	36.6812	GA09KILOMBERO18	n/a	n/a	84	86	122	142	170	170	90	90	104	114	184	190	80	96	156	158	244	246	92	94	164	166
FMCT-081-2019-32	KILOMBERO GA	2009	KILOMBERO	NAMAWALA	GA	KILO	-8.14017	36.6812	GA09KILOMBERO19	n/a	n/a	86	86	128	142	170	172	90	90	114	114	184	184	82	96	156	158	256	256	78	78	154	164
FMCT-081-2019-34	KILOMBERO GA	2009	KILOMBERO	NAMAWALA	GA	KILO	-8.14017	36.6812	GA09KILOMBERO20	n/a	n/a	84	86	126	128	172	176	90	90	102	114	184	188	80	96	156	158	244	250	92	94	164	164
FMCT-081-2019-36	KILOMBERO GA	2009	KILOMBERO	NAMAWALA	GA	KILO	-8.14017	36.6812	GA09KILOMBERO21	n/a	n/a	84	86	128	128	170	172	94	94	104	114	184	188	86	96	156	156	246	246	92	94	162	162
FMCT-081-2019-42	KILOMBERO GA	2009	KILOMBERO	NAMAWALA	GA	KILO	-8.14017	36.6812	GA09KILOMBERO22	n/a	n/a	84	84	128	128	172	174	90	90	102	102	184	188	80	96	156	156	244	246	78	92	164	166
FMCT-081-2019-47	KILOMBERO GA	2009	KILOMBERO	NAMAWALA	GA	KILO	-8.14017	36.6812	GA09KILOMBERO23	n/a	n/a	84	88	128	128	170	174	96	96	102	104	188	188	86	96	156	156	248	256	90	92	154	164
FMCT-081-2019-49	KILOMBERO GA	2009	KILOMBERO	NAMAWALA	GA	KILO	-8.14017	36.6812	GA09KILOMBERO24	n/a	n/a	86	88	128	128	170	172	90	90	102	104	184	184	80	92	156	158	242	246	92	92	164	166
FMCT-081-2019-55	KILOMBERO GA	2009	KILOMBERO	NAMAWALA	GA	KILO	-8.14017	36.6812	GA09KILOMBERO25	n/a	n/a	84	88	128	128	170	176	94	94	102	120	188	194	86	96	156	158	246	250	78	78	164	164
FMCT-081-2019-59	KILOMBERO GA	2009	KILOMBERO	NAMAWALA	GA	KILO	-8.14017	36.6812	GA09KILOMBERO26	n/a	n/a	86	88	124	128	170	172	92	92	102	102	184	194	80	86	150	156	244	246	78	78	160	162
SULULU 2011-09	KILOMBERO GA	2011	KILOMBERO	SULULU	GA	KILO	-8.14017	36.6812	GA09KILOMBERO27	n/a	n/a	84	84	124	128	174	176	90	92	114	114	188	188	96	96	156	156	244	248	92	92	162	170
SULULU 2011-12	KILOMBERO GA	2011	KILOMBERO	SULULU	GA	KILO	-8.14017	36.6812	GA09KILOMBERO28	n/a	n/a	84	86	126	130	170	172	88	90	102	114	186	186	80	96	156	158	244	246	0	0	0	0
SULULU 2011-18	KILOMBERO GA	2011	KILOMBERO	SULULU	GA	KILO	-8.14017	36.6812	GA09KILOMBERO29	n/a	n/a	86	88	134	142	170	172	90	94	102	104	188	188	86	96	156	156	246	246	92	92	154	164
SULULU 2011-30	KILOMBERO GA	2011	KILOMBERO	SULULU	GA	KILO	-8.14017	36.6812	GA09KILOMBERO30	n/a	n/a	84	86	124	132	172	176	90	92	104	114	184	184	96	96	156	156	246	246	78	92	164	164
SULULU 2011-32	KILOMBERO GA	2011	KILOMBERO	SULULU	GA	KILO	-8.14017	36.6812	GA09KILOMBERO31	n/a	n/a	88	90	0	0	0	0	86	90	104	112	0	0	88	88	156	158	244	244	76	76	148	150
SULULU 2011-37	KILOMBERO GA	2011	KILOMBERO	SULULU	GA	KILO	-8.14017	36.6812	GA09KILOMBERO32	n/a	n/a	86	86	0	0	0	0	88	92	104	114	0	0	94	96	156	158	246	254	0	0	150	150
SULULU 2011-39	KILOMBERO GA	2011	KILOMBERO	SULULU	GA	KILO	-8.14017	36.6812	GA09KILOMBERO33	n/a	n/a	84	86	128	128	170	176	90	92	102	120	184	188	96	96	152	156	256	256	78	92	154	160
SULULU 2011-43	KILOMBERO GA	2011	KILOMBERO	SULULU	GA	KILO	-8.14017	36.6812	GA09KILOMBERO34	n/a	n/a	84	86	124	126	170	172	90	92	102	114	184	184	80	96	150	156	246	256	92	96	160	164
SULULU 2011-45	KILOMBERO GA	2011	KILOMBERO	SULULU	GA	KILO	-8.14017	36.6812	GA09KILOMBERO35	n/a	n/a	86	88	124	128	170	172	90	92	102	114	182	184	96	96	156	156	246	248	78	78	164	166
SULULU 2011-49	KILOMBERO GA	2011	KILOMBERO	SULULU	GA	KILO	-8.14017	36.6812	GA09KILOMBERO36	n/a	n/a	84	88	128	132	170	172	90	92	102	102	188	188	80	92	156	156	246	256	78	94	162	164
SULULU 2011-50	KILOMBERO GA	2011	KILOMBERO	SULULU	GA	KILO	-8.14017	36.6812	GA09KILOMBERO37	n/a	n/a	86	86	124	132	172	174	94	96	114	114	188	188	80	96	156	156	244	246	92	92	160	164
SULULU 2011-55	KILOMBERO GA	2011	KILOMBERO	SULULU	GA	KILO	-8.14017	36.6812	GA09KILOMBERO38	n/a	n/a	86	88	128	142	170	176	0	0	104	104	184	184	80	80	156	156	246	246	92	92	160	170
SULULU 2011-57	KILOMBERO GA	2011	KILOMBERO	SULULU	GA	KILO	-8.14017	36.6812	GA09KILOMBERO39	n/a	n/a	86	86	128	128	170	174	88	92	102	114	184	188	96	96	156	158	244	246	92	94	160	168
SAGAMAGANGA 2010-41	KILOMBERO GA	2010	KILOMBERO	SAGAMAGANGA	GA	KILO	-8.14017	36.6812	GA09KILOMBERO40	n/a	n/a	82	88	128	128	172	174	90	90	104	110	0	0	86	96	156	158	244	244	0	0	146	146
SAGAMAGANGA 2010-42	KILOMBERO GA	2010	KILOMBERO	SAGAMAGANGA	GA	KILO	-8.14017	36.6812	GA09KILOMBERO41	n/a	n/a	86	86	124	124	172	176	90	90	102	102	182	184	86	96	156	158	246	256	78	94	162	168
SAGAMAGANGA 2010-46	KILOMBERO GA	2010	KILOMBERO	SAGAMAGANGA	GA	KILO	-8.14017	36.6812	GA09KILOMBERO42	n/a	n/a	84	84	128	132	170	174	90	94	114	114	0	0	80	96	156	158	246	246	0	0	162	164
SAGAMAGANGA 2010-49	KILOMBERO GA	2010	KILOMBERO	SAGAMAGANGA	GA	KILO	-8.14017	36.6812	GA09KILOMBERO43	n/a	n/a	86	88	126	128	168	170	94	94	102	104	184	184	96	96	150	158	248	250	0	0	154	160
SAGAMAGANGA 2010-60	KILOMBERO GA	2010	KILOMBERO	SAGAMAGANGA	GA	KILO	-8.14017	36.6812	GA09KILOMBERO44	n/a	n/a	84	84	124	128	168	170	90	90	0	0	0	0	96	96	156	156	244	248	0	0	166	172
IRINGA-MAHUNINGA 2011-01	MAHUNINGA	2011	IRINGA	MAHUNINGA	AR	MAHU	-7.92817	35.6522	AR11MAHUNINGA1	L	L	86	86	126	126	168	174	86	90	104	120	180	182	82	92	146	152	244	244	92	92	150	150
IRINGA-MAHUNINGA 2011-02	MAHUNINGA	2011	IRINGA	MAHUNINGA	AR	MAHU	-7.92817	35.6522	AR11MAHUNINGA2	L	L	86	86	126	128	168	170	82	82	102	104	180	180	80	106	146	152	244	252	90	92	148	150
IRINGA-MAHUNINGA 2011-03	MAHUNINGA	2011	IRINGA	MAHUNINGA	AR	MAHU	-7.92817	35.6522	AR11MAHUNINGA3	L	L	86	86	124	134	170	172	90	90	104	104	178	180	82	104	138	152	244	246	92	92	150	150
IRINGA-MAHUNINGA 2011-04	MAHUNINGA	2011	IRINGA	MAHUNINGA	AR	MAHU	-7.92817	35.6522	AR11MAHUNINGA4	L	L	86	86	126	132	170	174	82	92	120	126	180	182	96	104	146	158	244	244	92	92	148	150
IRINGA-MAHUNINGA 2011-05	MAHUNINGA	2011	IRINGA	MAHUNINGA	AR	MAHU	-7.92817	35.6522	AR11MAHUNINGA5	L	L	86	86	128	140	170	172	90	92	102	120	178	180	82	82	150	152	244	244	92	92	148	148
IRINGA-MAHUNINGA 2011-06	MAHUNINGA	2011	IRINGA	MAHUNINGA	AR	MAHU	-7.92817	35.6522	AR11MAHUNINGA6	L	L	86	86	124	124	168	170	86	92	104	110	180	182	80	82	152	152	252	252	90	92	150	150
IRINGA-MAHUNINGA 2011-07	MAHUNINGA	2011	IRINGA	MAHUNINGA	AR	MAHU	-7.92817	35.6522	AR11MAHUNINGA7	L	L	86	86	124	134	168	174	90	92	102	112	182	182	80	104	156	156	244	246	92	92	148	148
IRINGA-MAHUNINGA 2011-08	MAHUNINGA	2011	IRINGA	MAHUNINGA	AR	MAHU	-7.92817	35.6522	AR11MAHUNINGA8	L	L	86	86	124	128	170	174	82	90	104	104	180	180	80	82	150	150	244	246	92	92	148	150
IRINGA-MAHUNINGA 2011-09	MAHUNINGA	2011	IRINGA	MAHUNINGA	AR	MAHU	-7.92817	35.6522	AR11MAHUNINGA9	L	L	86	86	126	126	170	174	82	90	112	120	178	182	80	82	150	156	238	244	92	92	0	0
IRINGA-MAHUNINGA 2011-10	MAHUNINGA	2011	IRINGA	MAHUNINGA	AR	MAHU	-7.92817	35.6522	AR11MAHUNINGA10	L	L	86	86	124	124	168	174	90	92	104	122	178	182	80	82	152	158	244	244	92	92	150	162
IRINGA-MAHUNINGA 2011-11	MAHUNINGA	2011	IRINGA	MAHUNINGA	AR	MAHU	-7.92817	35.6522	AR11MAHUNINGA11	L	L	86	86	126	126	168	174	82	90	104	104	180	182	80	80	152	156	244	252	92	92	148	150
IRINGA-MAHUNINGA 2011-12	MAHUNINGA	2011	IRINGA	MAHUNINGA	AR	MAHU	-7.92817	35.6522	AR11MAHUNINGA12	L	L	86	86	124	124	174	176	86	92	104	126	182	182	82	82	158	158	236	244	90	92	148	150
IRINGA-MAHUNINGA 2011-13	MAHUNINGA	2011	IRINGA	MAHUNINGA	AR	MAHU	-7.92817	35.6522	AR11MAHUNINGA13	L	L	86	88	126	130	168	172	90	90	104	120	180	180	82	84	146	156	252	252	92	92	148	148
IRINGA-MAHUNINGA 2011-14	MAHUNINGA	2011	IRINGA	MAHUNINGA	AR	MAHU	-7.92817	35.6522	AR11MAHUNINGA14	L	L	86	86	124	124	172	174	90	90	104	104	180	180	96	96	146	152	244	244	92	96	148	150
IRINGA-MAHUNINGA 2011-15	MAHUNINGA	2011	IRINGA	MAHUNINGA	AR	MAHU	-7.92817	35.6522	AR11MAHUNINGA15	L	L	86	86	0	0	170	174	90	96	102	120	180	182	82	82	150	156	244	244	80	90	0	0
IRINGA-MAHUNINGA 2011-16	MAHUNINGA	2011	IRINGA	MAHUNINGA	AR	MAHU	-7.92817	35.6522	AR11MAHUNINGA16	L	L	86	86	136	138	170	174	90	90	104	120	178	180	82	96	150	156	244	252	82	92	150	150
IRINGA-MAHUNINGA 2011-17	MAHUNINGA	2011	IRINGA	MAHUNINGA	AR	MAHU	-7.92817	35.6522	AR11MAHUNINGA17	L	L	86	86	128	140	168	170	86	86	104	122	180	180	82	84	150	156	244	244	76	92	148	150
IRINGA-MAHUNINGA 2011-18	MAHUNINGA	2011	IRINGA	MAHUNINGA	AR	MAHU	-7.92817	35.6522	AR11MAHUNINGA18	L	L	86	86	136	138	168	174	90	90	120	120	180	182	82	82	150	162	244	244	92	92	148	150
IRINGA-MAHUNINGA 2011-19	MAHUNINGA	2011	IRINGA	MAHUNINGA	AR	MAHU	-7.92817	35.6522	AR11MAHUNINGA19	L	L	86	86	128	130	174	176	90	96	104	104	182	182	80	84	156	156	252	252	92	92	148	150
IRINGA-MAHUNINGA 2011-20	MAHUNINGA	2011	IRINGA	MAHUNINGA	AR	MAHU	-7.92817	35.6522	AR11MAHUNINGA20	L	L	86	86	124	134	174	176	92	92	104	104	178	182	80	102	146	146	244	246	92	92	148	148
IRINGA-MAHUNINGA 2011-21	MAHUNINGA	2011	IRINGA	MAHUNINGA	AR	MAHU	-7.92817	35.6522	AR11MAHUNINGA21	fail	fail	86	86	120	124	0	0	90	92	102	104	0	0	80	82	156	158	242	242	76	92	0	0
IRINGA-MAHUNINGA 2011-22	MAHUNINGA	2011	IRINGA	MAHUNINGA	AR	MAHU	-7.92817	35.6522	AR11MAHUNINGA22	L	L	86	86	124	124	170	172	90	92	102	120	180	182	80	82	150	156	244	244	92	92	148	150
IRINGA-MAHUNINGA 2011-23	MAHUNINGA	2011	IRINGA	MAHUNINGA	AR	MAHU	-7.92817	35.6522	AR11MAHUNINGA23	L	L	86	86	126	126	174	174	90	90	102	104	182	182	80	82	146	162	244	252	92	92	150	150
IRINGA-MAHUNINGA 2011-24	MAHUNINGA	2011	IRINGA	MAHUNINGA	AR	MAHU	-7.92817	35.6522	AR11MAHUNINGA24	L	L	86	86	128	128	170	174	90	92	104	120	178	180	82	82	150	156	244	244	92	92	148	148
IRINGA-MAHUNINGA 2011-25	MAHUNINGA	2011	IRINGA	MAHUNINGA	AR	MAHU	-7.92817	35.6522	AR11MAHUNINGA25	L	L	86	86	132	140	172	172	82	90	110	120	180	182	82	82	146	162	244	244	92	92	148	148
IRINGA-MAHUNINGA 2011-26	MAHUNINGA	2011	IRINGA	MAHUNINGA	AR	MAHU	-7.92817	35.6522	AR11MAHUNINGA26	L	L	86	86	128	130	168	174	90	92	102	102	180	180	80	84	150	156	238	252	92	92	148	150
IRINGA-MAHUNINGA 2011-27	MAHUNINGA	2011	IRINGA	MAHUNINGA	AR	MAHU	-7.92817	35.6522	AR11MAHUNINGA27	fail	fail	86	90	124	124	0	0	90	92	104	112	180	180	80	82	156	156	242	242	92	92	150	150
IRINGA-MAHUNINGA 2011-28	MAHUNINGA	2011	IRINGA	MAHUNINGA	AR	MAHU	-7.92817	35.6522	AR11MAHUNINGA28	L	L	86	86	128	128	168	170	90	92	104	110	178	180	82	104	150	150	244	252	92	92	148	148
IRINGA-MAHUNINGA 2011-29	MAHUNINGA	2011	IRINGA	MAHUNINGA	AR	MAHU	-7.92817	35.6522	AR11MAHUNINGA29	L	L	86	88	0	0	174	176	80	80	102	120	180	182	80	104	146	156	246	246	92	104	150	150
IRINGA-MAHUNINGA 2011-30	MAHUNINGA	2011	IRINGA	MAHUNINGA	AR	MAHU	-7.92817	35.6522	AR11MAHUNINGA30	L	L	86	86	126	126	170	174	90	90	100	102	180	182	80	80	146	150	244	252	90	90	150	150
IRINGA-MAHUNINGA 2011-31	MAHUNINGA	2011	IRINGA	MAHUNINGA	AR	MAHU	-7.92817	35.6522	AR11MAHUNINGA31	L	L	86	88	124	124	174	176	90	90	102	110	178	178	82	82	152	152	244	244	90	92	148	150
IRINGA-MAHUNINGA 2011-32	MAHUNINGA	2011	IRINGA	MAHUNINGA	AR	MAHU	-7.92817	35.6522	AR11MAHUNINGA32	L	L	86	88	126	128	168	170	90	96	104	120	178	182	82	96	146	156	244	252	92	92	148	150
IRINGA-MAHUNINGA 2011-33	MAHUNINGA	2011	IRINGA	MAHUNINGA	AR	MAHU	-7.92817	35.6522	AR11MAHUNINGA33	L	L	86	86	124	138	170	176	90	90	118	120	180	182	82	98	152	156	244	246	92	92	0	0
IRINGA-MAHUNINGA 2011-34	MAHUNINGA	2011	IRINGA	MAHUNINGA	AR	MAHU	-7.92817	35.6522	AR11MAHUNINGA34	L	L	86	86	142	142	176	176	90	92	104	112	180	180	80	82	150	152	238	242	92	92	150	150
IRINGA-MAHUNINGA 2011-35	MAHUNINGA	2011	IRINGA	MAHUNINGA	AR	MAHU	-7.92817	35.6522	AR11MAHUNINGA35	L	L	86	86	0	0	174	176	90	92	102	104	180	182	82	82	152	156	244	252	92	92	150	150
IRINGA-MAHUNINGA 2011-36	MAHUNINGA	2011	IRINGA	MAHUNINGA	AR	MAHU	-7.92817	35.6522	AR11MAHUNINGA36	L	L	86	86	124	134	168	174	90	92	102	112	180	184	82	82	152	156	238	244	92	92	148	150
IRINGA-MAHUNINGA 2011-37	MAHUNINGA	2011	IRINGA	MAHUNINGA	AR	MAHU	-7.92817	35.6522	AR11MAHUNINGA37	L	L	86	86	124	124	170	170	82	90	102	116	180	180	82	104	152	156	244	252	92	92	148	150
IRINGA-MAHUNINGA 2011-38	MAHUNINGA	2011	IRINGA	MAHUNINGA	AR	MAHU	-7.92817	35.6522	AR11MAHUNINGA38	L	L	86	86	134	134	168	168	92	92	102	120	178	180	82	106	146	150	252	252	90	92	148	150
IRINGA-MAHUNINGA 2011-39	MAHUNINGA	2011	IRINGA	MAHUNINGA	AR	MAHU	-7.92817	35.6522	AR11MAHUNINGA39	L	L	86	86	132	132	0	0	90	90	102	120	180	180	80	82	152	156	244	252	92	92	148	150
IRINGA-MAHUNINGA 2011-40	MAHUNINGA	2011	IRINGA	MAHUNINGA	AR	MAHU	-7.92817	35.6522	AR11MAHUNINGA40	L	L	86	86	124	134	168	168	90	90	110	114	180	180	82	82	146	150	244	252	92	92	148	148
IRINGA-MAHUNINGA 2011-41	MAHUNINGA	2011	IRINGA	MAHUNINGA	AR	MAHU	-7.92817	35.6522	AR11MAHUNINGA41	L	L	86	86	128	138	174	174	90	90	102	120	178	182	82	96	146	150	238	244	92	92	150	150
IRINGA-MAHUNINGA 2011-42	MAHUNINGA	2011	IRINGA	MAHUNINGA	AR	MAHU	-7.92817	35.6522	AR11MAHUNINGA42	L	L	86	86	126	134	170	172	92	92	104	126	180	180	82	82	150	152	252	252	92	104	150	150
IRINGA-MAHUNINGA 2011-43	MAHUNINGA	2011	IRINGA	MAHUNINGA	AR	MAHU	-7.92817	35.6522	AR11MAHUNINGA43	L	L	86	86	124	124	0	0	82	92	112	114	176	178	84	94	146	150	236	252	92	92	148	150
IRINGA-MAHUNINGA 2011-44	MAHUNINGA	2011	IRINGA	MAHUNINGA	AR	MAHU	-7.92817	35.6522	AR11MAHUNINGA44	L	L	86	88	132	138	168	174	90	90	104	104	178	178	80	82	146	156	236	252	92	92	150	150
IRINGA-MAHUNINGA 2011-45	MAHUNINGA	2011	IRINGA	MAHUNINGA	AR	MAHU	-7.92817	35.6522	AR11MAHUNINGA45	L	L	86	86	132	132	170	174	90	92	102	102	180	182	82	102	146	156	244	244	92	92	148	150
IRINGA-MAHUNINGA 2011-46	MAHUNINGA	2011	IRINGA	MAHUNINGA	AR	MAHU	-7.92817	35.6522	AR11MAHUNINGA46	L	L	86	86	132	132	170	174	90	92	104	110	180	180	80	82	156	156	238	240	90	92	150	150
IRINGA-MAHUNINGA 2011-47	MAHUNINGA	2011	IRINGA	MAHUNINGA	AR	MAHU	-7.92817	35.6522	AR11MAHUNINGA47	L	L	86	86	124	124	172	174	82	92	104	120	182	182	80	80	156	158	244	252	92	92	148	150
IRINGA-MAHUNINGA 2011-48	MAHUNINGA	2011	IRINGA	MAHUNINGA	AR	MAHU	-7.92817	35.6522	AR11MAHUNINGA48	L	L	86	86	134	134	174	174	92	92	104	120	182	182	82	98	152	158	238	252	90	92	148	150
DODOMA-BAHI 2011-01	BAHI	2011	BAHI	BAHI	AR	BAHI	-5.94958	35.312	AR11BAHI1	L	L	86	86	130	132	172	174	90	90	102	120	180	180	82	102	146	156	244	244	92	92	148	150
DODOMA-BAHI 2011-02	BAHI	2011	BAHI	BAHI	AR	BAHI	-5.94958	35.312	AR11BAHI2	L	L	86	86	140	140	168	174	82	90	104	110	180	182	82	104	150	156	238	252	92	92	150	150
DODOMA-BAHI 2011-03	BAHI	2011	BAHI	BAHI	AR	BAHI	-5.94958	35.312	AR11BAHI3	L	L	82	86	124	126	168	174	92	92	108	120	182	182	80	82	146	150	244	252	90	96	148	148
DODOMA-BAHI 2011-04	BAHI	2011	BAHI	BAHI	AR	BAHI	-5.94958	35.312	AR11BAHI4	L	L	86	86	126	132	170	174	82	90	102	102	180	182	102	106	146	156	244	244	92	92	148	148
DODOMA-BAHI 2011-05	BAHI	2011	BAHI	BAHI	AR	BAHI	-5.94958	35.312	AR11BAHI5	L	L	86	86	130	130	168	174	90	90	96	100	180	180	74	98	156	156	246	252	90	92	150	150
DODOMA-BAHI 2011-06	BAHI	2011	BAHI	BAHI	AR	BAHI	-5.94958	35.312	AR11BAHI6	L	L	86	86	124	128	176	176	90	92	102	104	180	180	82	84	156	156	244	244	92	92	148	148
DODOMA-BAHI 2011-07	BAHI	2011	BAHI	BAHI	AR	BAHI	-5.94958	35.312	AR11BAHI7	fail	fail	86	86	124	130	0	0	90	90	102	120	0	0	80	82	156	156	256	256	92	92	150	150
DODOMA-BAHI 2011-08	BAHI	2011	BAHI	BAHI	AR	BAHI	-5.94958	35.312	AR11BAHI8	L	L	86	86	124	138	168	170	82	92	102	102	178	180	80	96	146	156	244	244	92	92	150	150
DODOMA-BAHI 2011-09	BAHI	2011	BAHI	BAHI	AR	BAHI	-5.94958	35.312	AR11BAHI9	L	L	86	86	124	124	168	170	90	90	102	104	180	182	82	96	146	156	244	252	92	92	148	150
DODOMA-BAHI 2011-10	BAHI	2011	BAHI	BAHI	AR	BAHI	-5.94958	35.312	AR11BAHI10	L	L	86	86	126	128	170	170	82	90	104	120	180	182	80	82	146	156	244	244	92	92	148	150
DODOMA-BAHI 2011-11	BAHI	2011	BAHI	BAHI	GA	BAHI	-5.94958	35.312	GA11BAHI11	L	L	80	80	136	136	168	168	90	90	112	116	186	188	88	88	156	158	240	240	92	92	148	148
DODOMA-BAHI 2011-12	BAHI	2011	BAHI	BAHI	AR	BAHI	-5.94958	35.312	AR11BAHI12	L	L	86	86	124	124	168	174	90	90	0	0	0	0	0	0	146	146	244	252	90	96	150	150
DODOMA-BAHI 2011-13	BAHI	2011	BAHI	BAHI	AR	BAHI	-5.94958	35.312	AR11BAHI13	L	L	86	86	124	124	174	174	90	90	104	122	178	180	80	82	150	156	242	244	92	92	148	150
DODOMA-BAHI 2011-14	BAHI	2011	BAHI	BAHI	AR	BAHI	-5.94958	35.312	AR11BAHI14	L	L	86	86	0	0	168	174	90	90	104	104	178	182	96	98	152	156	244	252	92	92	150	150
DODOMA-BAHI 2011-15	BAHI	2011	BAHI	BAHI	AR	BAHI	-5.94958	35.312	AR11BAHI15	L	L	86	86	124	124	0	0	82	90	118	120	180	182	82	82	146	146	240	244	92	92	148	150
DODOMA-BAHI 2011-16	BAHI	2011	BAHI	BAHI	AR	BAHI	-5.94958	35.312	AR11BAHI16	L	L	86	86	124	134	168	168	90	90	104	112	180	182	82	82	152	156	244	252	92	92	148	150
DODOMA-BAHI 2011-17	BAHI	2011	BAHI	BAHI	AR	BAHI	-5.94958	35.312	AR11BAHI17	L	L	86	86	126	136	170	170	0	0	102	118	178	182	82	102	0	0	0	0	92	92	150	150
DODOMA-BAHI 2011-18	BAHI	2011	BAHI	BAHI	AR	BAHI	-5.94958	35.312	AR11BAHI18	L	L	86	86	126	130	168	174	90	92	104	110	180	182	80	92	152	152	244	244	90	90	150	150
DODOMA-BAHI 2011-19	BAHI	2011	BAHI	BAHI	GA	BAHI	-5.94958	35.312	GA11BAHI19	L	L	80	80	132	136	168	168	90	92	102	104	180	188	108	110	156	156	240	242	92	92	148	148
DODOMA-BAHI 2011-20	BAHI	2011	BAHI	BAHI	AR	BAHI	-5.94958	35.312	AR11BAHI20	L	L	86	86	126	126	174	174	92	92	102	104	178	180	82	82	146	150	244	244	92	92	150	160
DODOMA-BAHI 2011-21	BAHI	2011	BAHI	BAHI	AR	BAHI	-5.94958	35.312	AR11BAHI21	L	L	78	78	120	120	174	174	90	90	102	104	180	182	80	80	150	162	244	244	90	92	150	150
DODOMA-BAHI 2011-22	BAHI	2011	BAHI	BAHI	AR	BAHI	-5.94958	35.312	AR11BAHI22	L	L	86	86	128	128	168	174	82	90	104	120	180	180	80	98	146	146	244	252	92	92	150	150
DODOMA-BAHI 2011-23	BAHI	2011	BAHI	BAHI	AR	BAHI	-5.94958	35.312	AR11BAHI23	L	L	86	86	126	126	170	170	90	90	102	110	180	184	84	84	152	156	244	244	92	92	150	150
DODOMA-BAHI 2011-24	BAHI	2011	BAHI	BAHI	AR	BAHI	-5.94958	35.312	AR11BAHI24	L	L	86	86	124	124	170	172	80	88	104	104	180	182	82	82	156	156	248	252	92	92	148	150
DODOMA-BAHI 2011-25	BAHI	2011	BAHI	BAHI	AR	BAHI	-5.94958	35.312	AR11BAHI25	L	L	86	86	124	124	174	176	84	90	102	102	182	182	82	82	156	156	238	244	92	92	150	162
DODOMA-BAHI 2011-26	BAHI	2011	BAHI	BAHI	AR	BAHI	-5.94958	35.312	AR11BAHI26	L	L	86	86	126	134	170	174	82	92	104	112	180	182	80	104	156	156	244	244	92	92	148	150
DODOMA-BAHI 2011-27	BAHI	2011	BAHI	BAHI	AR	BAHI	-5.94958	35.312	AR11BAHI27	L	L	86	86	126	128	170	172	90	90	102	104	182	182	82	82	156	156	240	244	92	92	148	150
DODOMA-BAHI 2011-28	BAHI	2011	BAHI	BAHI	AR	BAHI	-5.94958	35.312	AR11BAHI28	L	L	86	86	126	136	170	174	90	92	104	120	180	180	80	82	152	156	236	244	92	92	150	150
DODOMA-BAHI 2011-29	BAHI	2011	BAHI	BAHI	AR	BAHI	-5.94958	35.312	AR11BAHI29	L	L	86	86	138	140	174	176	82	90	104	112	180	180	96	106	144	156	244	252	90	92	150	150
DODOMA-BAHI 2011-30	BAHI	2011	BAHI	BAHI	AR	BAHI	-5.94958	35.312	AR11BAHI30	L	L	86	86	124	134	170	174	92	92	104	112	178	180	80	82	146	152	244	244	92	92	148	150
DODOMA-BAHI 2011-31	BAHI	2011	BAHI	BAHI	AR	BAHI	-5.94958	35.312	AR11BAHI31	L	L	86	86	124	124	168	170	82	92	104	120	180	182	82	82	146	156	238	252	92	92	0	0
DODOMA-BAHI 2011-32	BAHI	2011	BAHI	BAHI	AR	BAHI	-5.94958	35.312	AR11BAHI32	L	L	86	86	124	126	174	176	90	90	104	120	180	180	82	96	152	156	244	246	90	92	148	148
DODOMA-BAHI 2011-33	BAHI	2011	BAHI	BAHI	AR	BAHI	-5.94958	35.312	AR11BAHI33	L	L	82	86	122	122	170	174	82	90	120	120	180	180	80	82	146	156	244	244	92	92	150	150
DODOMA-BAHI 2011-34	BAHI	2011	BAHI	BAHI	AR	BAHI	-5.94958	35.312	AR11BAHI34	L	L	86	86	0	0	168	174	82	92	102	104	180	184	82	82	150	156	244	252	90	92	150	150
DODOMA-BAHI 2011-35	BAHI	2011	BAHI	BAHI	AR	BAHI	-5.94958	35.312	AR11BAHI35	L	L	86	86	124	134	168	174	92	92	102	104	178	180	80	82	152	156	244	252	92	92	148	164
DODOMA-BAHI 2011-36	BAHI	2011	BAHI	BAHI	AR	BAHI	-5.94958	35.312	AR11BAHI36	L	L	86	86	124	124	168	170	90	90	110	112	180	182	82	82	152	152	238	252	92	92	150	150
DODOMA-BAHI 2011-37	BAHI	2011	BAHI	BAHI	AR	BAHI	-5.94958	35.312	AR11BAHI37	L	L	86	86	126	132	0	0	90	90	110	120	180	182	80	106	146	156	244	252	92	104	150	150
DODOMA-BAHI 2011-38	BAHI	2011	BAHI	BAHI	AR	BAHI	-5.94958	35.312	AR11BAHI38	L	L	86	86	124	124	174	176	90	92	120	120	178	182	98	104	156	156	240	244	92	92	148	150
DODOMA-BAHI 2011-39	BAHI	2011	BAHI	BAHI	AR	BAHI	-5.94958	35.312	AR11BAHI39	L	L	86	86	124	124	170	174	82	86	118	120	180	180	82	110	152	156	244	244	90	92	150	150
DODOMA-BAHI 2011-40	BAHI	2011	BAHI	BAHI	AR	BAHI	-5.94958	35.312	AR11BAHI40	fail	fail	86	86	124	124	0	0	90	90	104	104	0	0	80	82	146	156	256	256	92	92	148	150
DODOMA-BAHI 2011-41	BAHI	2011	BAHI	BAHI	AR	BAHI	-5.94958	35.312	AR11BAHI41	L	L	86	86	124	124	170	174	90	92	104	104	180	180	82	82	150	152	240	244	90	92	150	150
DODOMA-BAHI 2011-42	BAHI	2011	BAHI	BAHI	AR	BAHI	-5.94958	35.312	AR11BAHI42	L	L	86	86	128	134	170	172	90	92	102	102	0	0	80	82	150	152	240	244	92	92	150	150
DODOMA-BAHI 2011-43	BAHI	2011	BAHI	BAHI	AR	BAHI	-5.94958	35.312	AR11BAHI43	L	L	86	86	124	126	168	170	90	92	104	120	178	182	82	104	146	156	244	246	92	92	148	150
DODOMA-BAHI 2011-44	BAHI	2011	BAHI	BAHI	AR	BAHI	-5.94958	35.312	AR11BAHI44	L	L	86	86	124	124	168	174	82	92	120	120	178	182	104	106	150	152	238	244	92	92	150	150
DODOMA-BAHI 2011-45	BAHI	2011	BAHI	BAHI	AR	BAHI	-5.94958	35.312	AR11BAHI45	L	L	86	86	136	138	170	172	90	90	112	118	180	180	80	106	146	156	244	252	92	92	150	150
DODOMA-BAHI 2011-46	BAHI	2011	BAHI	BAHI	AR	BAHI	-5.94958	35.312	AR11BAHI46	L	L	86	86	124	124	168	170	82	92	104	118	180	182	80	82	146	156	244	244	92	92	0	0
DODOMA-BAHI 2011-47	BAHI	2011	BAHI	BAHI	AR	BAHI	-5.94958	35.312	AR11BAHI47	L	L	86	86	126	126	0	0	82	92	102	104	180	180	82	82	146	152	244	252	92	92	148	148
DODOMA-BAHI 2011-48	BAHI	2011	BAHI	BAHI	AR	BAHI	-5.94958	35.312	AR11BAHI48	L	L	86	86	0	0	168	170	82	92	104	104	178	182	80	82	156	156	252	252	92	92	148	148
NJAGE 2009-01	NJAGE	2009	KILOMBERO	NJAGE	GA	NJAG	-8.22995	36.1899	GA09NJAGE1	L	L	86	88	128	130	172	174	90	90	102	102	184	184	96	96	156	156	244	246	78	92	162	164
NJAGE 2009-02	NJAGE	2009	KILOMBERO	NJAGE	GA	NJAG	-8.22995	36.1899	GA09NJAGE2	L	L	84	84	128	128	170	172	90	92	102	102	184	188	80	96	156	156	244	252	90	92	164	166
NJAGE 2009-03	NJAGE	2009	KILOMBERO	NJAGE	GA	NJAG	-8.22995	36.1899	GA09NJAGE3	L	L	84	84	126	128	172	174	90	92	102	104	190	190	96	96	156	158	244	244	92	92	160	176
NJAGE 2009-04	NJAGE	2009	KILOMBERO	NJAGE	GA	NJAG	-8.22995	36.1899	GA09NJAGE4	L	L	84	84	128	142	170	172	92	104	102	120	180	194	80	96	136	138	0	0	92	94	164	166
NJAGE 2009-05	NJAGE	2009	KILOMBERO	NJAGE	GA	NJAG	-8.22995	36.1899	GA09NJAGE5	L	L	86	86	128	134	170	172	90	92	104	104	182	184	96	96	156	158	244	248	92	92	162	164
NJAGE 2009-06	NJAGE	2009	KILOMBERO	NJAGE	GA	NJAG	-8.22995	36.1899	GA09NJAGE6	L	L	0	0	0	0	0	0	90	92	104	104	184	184	82	96	156	158	244	248	92	92	162	164
NJAGE 2009-07	NJAGE	2009	KILOMBERO	NJAGE	GA	NJAG	-8.22995	36.1899	GA09NJAGE7	L	L	84	86	124	132	172	174	90	94	102	104	184	188	96	96	156	158	244	244	78	78	162	164
NJAGE 2009-08	NJAGE	2009	KILOMBERO	NJAGE	GA	NJAG	-8.22995	36.1899	GA09NJAGE8	L	L	86	86	128	128	174	176	90	92	104	110	184	190	80	86	156	156	246	246	92	94	162	164
NJAGE 2009-09	NJAGE	2009	KILOMBERO	NJAGE	GA	NJAG	-8.22995	36.1899	GA09NJAGE9	L	L	84	86	128	128	168	170	94	94	102	110	184	184	86	96	150	150	246	246	92	92	158	162
NJAGE 2009-10	NJAGE	2009	KILOMBERO	NJAGE	GA	NJAG	-8.22995	36.1899	GA09NJAGE10	L	L	88	88	126	126	170	176	90	90	102	104	180	184	96	96	156	156	246	256	78	92	162	166
NJAGE 2009-11	NJAGE	2009	KILOMBERO	NJAGE	GA	NJAG	-8.22995	36.1899	GA09NJAGE11	fail	fail	86	86	126	128	168	170	92	102	114	118	184	184	96	96	136	138	0	0	90	92	154	162
NJAGE 2009-12	NJAGE	2009	KILOMBERO	NJAGE	GA	NJAG	-8.22995	36.1899	GA09NJAGE12	L	L	84	86	134	142	170	174	90	92	102	102	188	188	80	96	156	156	244	246	78	92	168	168
NJAGE 2009-13	NJAGE	2009	KILOMBERO	NJAGE	GA	NJAG	-8.22995	36.1899	GA09NJAGE13	L	L	86	88	128	128	170	172	90	90	102	114	184	188	92	96	156	156	246	250	78	92	164	164
NJAGE 2009-14	NJAGE	2009	KILOMBERO	NJAGE	GA	NJAG	-8.22995	36.1899	GA09NJAGE14	L	L	88	88	126	132	168	170	94	94	104	114	180	184	82	96	150	156	246	252	94	94	154	166
NJAGE 2009-15	NJAGE	2009	KILOMBERO	NJAGE	GA	NJAG	-8.22995	36.1899	GA09NJAGE15	L	L	86	88	128	128	172	176	94	94	104	114	184	188	86	96	156	158	244	246	78	92	160	162
NJAGE 2009-16	NJAGE	2009	KILOMBERO	NJAGE	GA	NJAG	-8.22995	36.1899	GA09NJAGE16	L	L	86	88	128	128	172	176	94	94	104	114	184	188	86	96	156	158	244	246	78	92	160	162
NJAGE 2009-17	NJAGE	2009	KILOMBERO	NJAGE	GA	NJAG	-8.22995	36.1899	GA09NJAGE17	L	L	86	88	124	124	170	172	90	92	104	114	184	188	80	96	156	158	246	256	86	90	0	0
NJAGE 2009-18	NJAGE	2009	KILOMBERO	NJAGE	GA	NJAG	-8.22995	36.1899	GA09NJAGE18	L	L	84	86	126	128	170	174	90	92	114	114	184	184	96	96	150	156	244	256	92	94	154	166
NJAGE 2009-19	NJAGE	2009	KILOMBERO	NJAGE	GA	NJAG	-8.22995	36.1899	GA09NJAGE19	L	L	82	86	126	132	170	176	90	92	108	114	184	188	80	92	156	156	244	256	92	94	164	166
NJAGE 2009-20	NJAGE	2009	KILOMBERO	NJAGE	GA	NJAG	-8.22995	36.1899	GA09NJAGE20	L	L	84	86	128	128	168	170	90	90	102	104	188	194	86	96	156	156	248	256	78	92	162	164
NJAGE 2009-21	NJAGE	2009	KILOMBERO	NJAGE	GA	NJAG	-8.22995	36.1899	GA09NJAGE21	L	L	86	88	128	130	170	176	90	90	102	104	184	188	96	96	156	156	246	252	78	92	154	162
NJAGE 2009-22	NJAGE	2009	KILOMBERO	NJAGE	GA	NJAG	-8.22995	36.1899	GA09NJAGE22	L	L	86	88	128	130	172	176	90	90	114	116	184	188	96	96	156	156	246	256	92	92	162	166
NJAGE 2009-23	NJAGE	2009	KILOMBERO	NJAGE	GA	NJAG	-8.22995	36.1899	GA09NJAGE23	L	L	84	86	124	128	172	176	90	92	102	104	182	184	82	96	150	156	244	246	78	92	154	162
NJAGE 2009-24	NJAGE	2009	KILOMBERO	NJAGE	GA	NJAG	-8.22995	36.1899	GA09NJAGE24	L	L	84	86	124	128	172	176	90	92	102	104	182	184	86	96	150	156	244	246	78	92	154	162
NJAGE 2009-25	NJAGE	2009	KILOMBERO	NJAGE	GA	NJAG	-8.22995	36.1899	GA09NJAGE25	L	L	88	88	130	130	174	176	90	92	102	104	184	184	80	80	150	156	246	246	78	92	154	162
NJAGE 2009-26	NJAGE	2009	KILOMBERO	NJAGE	GA	NJAG	-8.22995	36.1899	GA09NJAGE26	L	L	86	86	130	130	168	170	90	92	104	114	188	190	96	96	150	158	246	254	78	92	160	162
NJAGE 2009-27	NJAGE	2009	KILOMBERO	NJAGE	GA	NJAG	-8.22995	36.1899	GA09NJAGE27	L	L	84	84	126	132	170	172	90	92	102	102	184	184	92	96	156	156	242	246	92	94	154	164
NJAGE 2009-28	NJAGE	2009	KILOMBERO	NJAGE	GA	NJAG	-8.22995	36.1899	GA09NJAGE28	L	L	88	88	124	126	170	174	90	90	102	102	188	188	80	86	156	158	244	246	90	94	160	166
NJAGE 2009-29	NJAGE	2009	KILOMBERO	NJAGE	GA	NJAG	-8.22995	36.1899	GA09NJAGE29	L	L	88	88	126	126	170	174	90	90	104	116	184	188	96	96	156	156	242	244	92	94	164	168
NJAGE 2009-30	NJAGE	2009	KILOMBERO	NJAGE	GA	NJAG	-8.22995	36.1899	GA09NJAGE30	L	L	86	86	128	128	174	174	94	94	102	104	184	188	80	96	156	156	244	246	78	78	162	166
NJAGE 2009-31	NJAGE	2009	KILOMBERO	NJAGE	GA	NJAG	-8.22995	36.1899	GA09NJAGE31	L	L	84	88	0	0	174	176	94	94	102	102	190	190	96	96	150	156	244	248	94	94	162	166
NJAGE 2009-32	NJAGE	2009	KILOMBERO	NJAGE	AR	NJAG	-8.22995	36.1899	GA09NJAGE32	L	L	86	86	124	126	170	176	90	92	102	120	178	180	80	102	150	156	244	252	92	92	148	150
NJAGE 2009-33	NJAGE	2009	KILOMBERO	NJAGE	GA	NJAG	-8.22995	36.1899	GA09NJAGE33	L	L	86	86	128	128	168	170	90	90	104	114	184	184	96	96	156	156	248	248	90	92	162	164
NJAGE 2009-34	NJAGE	2009	KILOMBERO	NJAGE	AR	NJAG	-8.22995	36.1899	GA09NJAGE34	L	L	86	86	124	126	170	174	82	92	104	120	180	180	80	82	146	156	252	252	92	92	150	150
NJAGE 2009-35	NJAGE	2009	KILOMBERO	NJAGE	GA	NJAG	-8.22995	36.1899	GA09NJAGE35	L	L	86	88	124	124	168	170	90	92	102	114	182	184	96	96	156	156	242	244	92	92	162	164
NJAGE 2009-36	NJAGE	2009	KILOMBERO	NJAGE	GA	NJAG	-8.22995	36.1899	GA09NJAGE36	L	L	86	86	130	132	170	172	90	92	110	114	188	188	80	92	156	158	244	256	92	92	162	162
NJAGE 2009-37	NJAGE	2009	KILOMBERO	NJAGE	GA	NJAG	-8.22995	36.1899	GA09NJAGE37	L	L	86	86	128	128	172	174	90	90	102	102	178	184	96	96	156	156	244	246	92	94	154	166
NJAGE 2009-38	NJAGE	2009	KILOMBERO	NJAGE	GA	NJAG	-8.22995	36.1899	GA09NJAGE38	L	L	86	88	124	128	170	172	90	90	102	102	184	188	96	96	156	156	246	248	78	92	164	166
NJAGE 2009-39	NJAGE	2009	KILOMBERO	NJAGE	AR	NJAG	-8.22995	36.1899	GA09NJAGE39	L	L	82	86	136	138	174	176	90	90	102	120	178	180	80	82	150	156	244	244	92	92	148	148
NJAGE 2009-40	NJAGE	2009	KILOMBERO	NJAGE	GA	NJAG	-8.22995	36.1899	GA09NJAGE40	L	L	84	86	128	132	172	176	90	92	104	114	184	190	96	96	156	156	242	246	92	94	162	168
NJAGE 2009-41	NJAGE	2009	KILOMBERO	NJAGE	GA	NJAG	-8.22995	36.1899	GA09NJAGE41	L	L	88	88	124	128	168	170	94	94	104	104	190	190	86	96	156	158	246	246	78	94	162	166
NJAGE 2009-42	NJAGE	2009	KILOMBERO	NJAGE	GA	NJAG	-8.22995	36.1899	GA09NJAGE42	L	L	84	86	124	130	174	174	90	92	0	0	182	182	96	96	156	158	246	246	94	98	162	168
NJAGE 2009-43	NJAGE	2009	KILOMBERO	NJAGE	GA	NJAG	-8.22995	36.1899	GA09NJAGE43	L	L	84	84	128	128	170	174	90	92	114	114	184	184	86	96	156	156	242	244	92	94	162	168
NJAGE 2009-44	NJAGE	2009	KILOMBERO	NJAGE	GA	NJAG	-8.22995	36.1899	GA09NJAGE44	L	L	84	84	124	128	172	176	90	92	102	102	184	184	96	96	156	156	246	252	78	78	154	168
NJAGE 2009-45	NJAGE	2009	KILOMBERO	NJAGE	GA	NJAG	-8.22995	36.1899	GA09NJAGE45	L	L	86	88	124	140	170	172	90	92	104	104	184	188	96	96	150	156	246	246	78	92	164	164
NJAGE 2009-46	NJAGE	2009	KILOMBERO	NJAGE	GA	NJAG	-8.22995	36.1899	GA09NJAGE46	L	L	86	88	124	128	170	176	94	94	104	114	184	194	80	80	156	156	246	252	94	94	164	164
IFAKARA INSECTARY GAMBIAE SS-01	IFAKARA INSECTARY GA	2011	KILOMERO	NJAGE	GA	IFAK	-8.22995	36.1899	GA11IFAKARA INSECTARY1	L	L	84	84	128	128	174	176	90	92	102	114	188	188	96	96	156	156	246	254	90	94	162	162
IFAKARA INSECTARY GAMBIAE SS-02	IFAKARA INSECTARY GA	2011	KILOMERO	NJAGE	GA	IFAK	-8.22995	36.1899	GA11IFAKARA INSECTARY2	L	L	84	84	128	128	174	174	90	92	102	104	184	188	82	92	156	156	246	254	90	92	166	166
IFAKARA INSECTARY GAMBIAE SS-03	IFAKARA INSECTARY GA	2011	KILOMERO	NJAGE	GA	IFAK	-8.22995	36.1899	GA11IFAKARA INSECTARY3	L	L	84	84	0	0	174	174	90	92	114	114	188	188	92	96	156	156	256	256	92	94	162	162
IFAKARA INSECTARY GAMBIAE SS-04	IFAKARA INSECTARY GA	2011	KILOMERO	NJAGE	GA	IFAK	-8.22995	36.1899	GA11IFAKARA INSECTARY4	L	L	84	84	136	138	172	174	90	92	102	102	184	188	96	96	156	156	244	246	92	92	162	162
IFAKARA INSECTARY GAMBIAE SS-05	IFAKARA INSECTARY GA	2011	KILOMERO	NJAGE	GA	IFAK	-8.22995	36.1899	GA11IFAKARA INSECTARY5	L	L	84	84	128	128	174	176	90	92	102	114	188	188	92	96	156	156	254	256	90	92	166	166
IFAKARA INSECTARY GAMBIAE SS-06	IFAKARA INSECTARY GA	2011	KILOMERO	NJAGE	GA	IFAK	-8.22995	36.1899	GA11IFAKARA INSECTARY6	L	L	84	84	128	128	174	174	90	92	102	114	184	188	92	92	156	156	246	254	90	92	162	162
IFAKARA INSECTARY GAMBIAE SS-07	IFAKARA INSECTARY GA	2011	KILOMERO	NJAGE	GA	IFAK	-8.22995	36.1899	GA11IFAKARA INSECTARY7	L	L	84	84	128	128	174	174	90	92	102	102	188	188	92	96	156	156	256	256	90	92	162	162
IFAKARA INSECTARY GAMBIAE SS-08	IFAKARA INSECTARY GA	2011	KILOMERO	NJAGE	GA	IFAK	-8.22995	36.1899	GA11IFAKARA INSECTARY8	L	L	84	84	128	128	174	174	90	92	104	120	180	182	80	102	156	156	246	256	90	94	166	166
IFAKARA INSECTARY GAMBIAE SS-09	IFAKARA INSECTARY GA	2011	KILOMERO	NJAGE	GA	IFAK	-8.22995	36.1899	GA11IFAKARA INSECTARY9	L	L	84	84	128	128	174	174	90	92	102	114	188	188	92	96	156	156	246	254	90	90	162	162
IFAKARA INSECTARY GAMBIAE SS-10	IFAKARA INSECTARY GA	2011	KILOMERO	NJAGE	GA	IFAK	-8.22995	36.1899	GA11IFAKARA INSECTARY10	L	L	84	84	0	0	174	174	90	92	102	114	188	188	92	96	156	156	246	246	76	90	166	166
IFAKARA INSECTARY GAMBIAE SS-11	IFAKARA INSECTARY GA	2011	KILOMERO	NJAGE	GA	IFAK	-8.22995	36.1899	GA11IFAKARA INSECTARY11	L	L	84	84	0	0	174	174	90	92	114	114	188	188	92	96	156	156	256	256	94	94	162	162
IFAKARA INSECTARY GAMBIAE SS-12	IFAKARA INSECTARY GA	2011	KILOMERO	NJAGE	GA	IFAK	-8.22995	36.1899	GA11IFAKARA INSECTARY12	L	L	84	84	128	128	174	174	0	0	102	114	188	188	92	96	0	0	0	0	90	94	166	166
IFAKARA INSECTARY GAMBIAE SS-13	IFAKARA INSECTARY GA	2011	KILOMERO	NJAGE	GA	IFAK	-8.22995	36.1899	GA11IFAKARA INSECTARY13	L	L	84	86	128	128	174	174	90	92	114	114	184	188	92	96	156	156	246	254	92	92	166	166
IFAKARA INSECTARY GAMBIAE SS-14	IFAKARA INSECTARY GA	2011	KILOMERO	NJAGE	GA	IFAK	-8.22995	36.1899	GA11IFAKARA INSECTARY14	L	L	84	84	128	128	174	174	0	0	102	102	188	188	92	96	0	0	0	0	92	92	162	162
IFAKARA INSECTARY GAMBIAE SS-15	IFAKARA INSECTARY GA	2011	KILOMERO	NJAGE	GA	IFAK	-8.22995	36.1899	GA11IFAKARA INSECTARY15	L	L	84	86	124	128	174	174	90	90	0	0	188	188	92	96	156	156	246	256	90	92	166	166
IFAKARA INSECTARY GAMBIAE SS-16	IFAKARA INSECTARY GA	2011	KILOMERO	NJAGE	GA	IFAK	-8.22995	36.1899	GA11IFAKARA INSECTARY16	L	L	84	86	128	128	174	174	90	92	102	114	188	188	92	96	156	156	246	256	92	92	166	166
IFAKARA INSECTARY GAMBIAE SS-17	IFAKARA INSECTARY GA	2011	KILOMERO	NJAGE	GA	IFAK	-8.22995	36.1899	GA11IFAKARA INSECTARY17	L	L	84	84	128	128	174	174	90	92	102	114	188	188	82	92	156	156	246	256	90	90	166	166
IFAKARA INSECTARY GAMBIAE SS-18	IFAKARA INSECTARY GA	2011	KILOMERO	NJAGE	GA	IFAK	-8.22995	36.1899	GA11IFAKARA INSECTARY18	L	L	84	84	128	128	174	174	90	92	102	114	184	188	92	92	156	156	246	256	92	92	166	166
IFAKARA INSECTARY GAMBIAE SS-19	IFAKARA INSECTARY GA	2011	KILOMERO	NJAGE	GA	IFAK	-8.22995	36.1899	GA11IFAKARA INSECTARY19	L	L	84	84	128	128	174	174	90	92	102	114	188	188	92	92	156	156	246	256	90	92	162	166
IFAKARA INSECTARY GAMBIAE SS-20	IFAKARA INSECTARY GA	2011	KILOMERO	NJAGE	GA	IFAK	-8.22995	36.1899	GA11IFAKARA INSECTARY20	L	L	84	84	128	128	170	174	90	90	102	114	188	188	92	92	156	156	246	256	90	92	166	166
IFAKARA INSECTARY GAMBIAE SS-21	IFAKARA INSECTARY GA	2011	KILOMERO	NJAGE	GA	IFAK	-8.22995	36.1899	GA11IFAKARA INSECTARY21	L	L	84	84	136	138	174	174	90	90	114	114	188	188	96	96	156	156	246	254	90	92	166	166
IFAKARA INSECTARY GAMBIAE SS-22	IFAKARA INSECTARY GA	2011	KILOMERO	NJAGE	GA	IFAK	-8.22995	36.1899	GA11IFAKARA INSECTARY22	L	L	84	84	128	138	174	174	90	90	102	102	188	188	92	96	156	156	252	254	90	90	162	162
IFAKARA INSECTARY GAMBIAE SS-23	IFAKARA INSECTARY GA	2011	KILOMERO	NJAGE	GA	IFAK	-8.22995	36.1899	GA11IFAKARA INSECTARY23	L	L	84	84	124	128	174	174	90	92	102	102	184	188	92	92	156	156	246	256	92	92	166	166
IFAKARA INSECTARY GAMBIAE SS-24	IFAKARA INSECTARY GA	2011	KILOMERO	NJAGE	GA	IFAK	-8.22995	36.1899	GA11IFAKARA INSECTARY24	L	L	84	84	0	0	174	174	90	92	114	114	188	188	96	96	150	156	252	256	90	94	162	162
IFAKARA INSECTARY GAMBIAE SS-25	IFAKARA INSECTARY GA	2011	KILOMERO	NJAGE	GA	IFAK	-8.22995	36.1899	GA11IFAKARA INSECTARY25	L	L	84	84	128	128	174	174	90	92	114	114	188	188	92	96	156	156	252	256	90	94	162	162
IFAKARA INSECTARY GAMBIAE SS-26	IFAKARA INSECTARY GA	2011	KILOMERO	NJAGE	GA	IFAK	-8.22995	36.1899	GA11IFAKARA INSECTARY26	L	L	84	84	128	128	174	174	90	92	102	114	188	188	92	96	156	156	252	254	90	90	166	166
IFAKARA INSECTARY GAMBIAE SS-27	IFAKARA INSECTARY GA	2011	KILOMERO	NJAGE	GA	IFAK	-8.22995	36.1899	GA11IFAKARA INSECTARY27	L	L	84	84	128	128	174	174	90	92	114	114	188	188	92	96	150	156	246	256	90	92	162	166
IFAKARA INSECTARY GAMBIAE SS-28	IFAKARA INSECTARY GA	2011	KILOMERO	NJAGE	GA	IFAK	-8.22995	36.1899	GA11IFAKARA INSECTARY28	L	L	84	84	128	128	174	174	0	0	0	0	0	0	92	96	152	156	0	0	90	92	162	166
IFAKARA INSECTARY GAMBIAE SS-29	IFAKARA INSECTARY GA	2011	KILOMERO	NJAGE	GA	IFAK	-8.22995	36.1899	GA11IFAKARA INSECTARY29	L	L	84	84	124	128	174	174	90	92	104	114	180	188	82	92	156	156	252	254	90	92	162	162
IFAKARA INSECTARY GAMBIAE SS-30	IFAKARA INSECTARY GA	2011	KILOMERO	NJAGE	GA	IFAK	-8.22995	36.1899	GA11IFAKARA INSECTARY30	L	L	84	84	128	128	174	174	90	92	102	114	188	188	92	96	156	156	246	256	90	92	166	166
IFAKARA INSECTARY GAMBIAE SS-31	IFAKARA INSECTARY GA	2011	KILOMERO	NJAGE	GA	IFAK	-8.22995	36.1899	GA11IFAKARA INSECTARY31	L	L	84	84	128	128	174	174	90	92	102	102	188	188	92	96	156	156	246	254	90	92	166	166
IFAKARA INSECTARY GAMBIAE SS-32	IFAKARA INSECTARY GA	2011	KILOMERO	NJAGE	GA	IFAK	-8.22995	36.1899	GA11IFAKARA INSECTARY32	L	L	84	84	136	138	170	174	90	92	102	102	188	188	92	96	156	156	246	254	90	90	166	166
IFAKARA INSECTARY GAMBIAE SS-33	IFAKARA INSECTARY GA	2011	KILOMERO	NJAGE	GA	IFAK	-8.22995	36.1899	GA11IFAKARA INSECTARY33	L	L	84	84	128	128	174	174	100	100	114	114	188	188	92	92	0	0	0	0	90	92	166	166
IFAKARA INSECTARY GAMBIAE SS-34	IFAKARA INSECTARY GA	2011	KILOMERO	NJAGE	GA	IFAK	-8.22995	36.1899	GA11IFAKARA INSECTARY34	L	L	84	84	128	128	174	174	84	84	114	114	188	188	96	96	0	0	0	0	78	92	162	162
IFAKARA INSECTARY GAMBIAE SS-35	IFAKARA INSECTARY GA	2011	KILOMERO	NJAGE	GA	IFAK	-8.22995	36.1899	GA11IFAKARA INSECTARY35	L	L	84	84	128	128	174	174	90	90	114	114	188	188	92	96	156	156	246	254	90	92	162	162
IFAKARA INSECTARY GAMBIAE SS-36	IFAKARA INSECTARY GA	2011	KILOMERO	NJAGE	GA	IFAK	-8.22995	36.1899	GA11IFAKARA INSECTARY36	L	L	84	84	128	128	174	174	98	98	102	102	188	188	92	96	0	0	0	0	94	94	166	166
IFAKARA INSECTARY GAMBIAE SS-37	IFAKARA INSECTARY GA	2011	KILOMERO	NJAGE	GA	IFAK	-8.22995	36.1899	GA11IFAKARA INSECTARY37	L	L	84	84	0	0	174	174	92	92	102	102	188	188	92	102	156	156	254	254	90	94	166	166
IFAKARA INSECTARY GAMBIAE SS-38	IFAKARA INSECTARY GA	2011	KILOMERO	NJAGE	GA	IFAK	-8.22995	36.1899	GA11IFAKARA INSECTARY38	L	L	84	84	128	128	174	174	90	92	102	102	188	188	92	96	156	156	252	254	90	92	162	162
IFAKARA INSECTARY GAMBIAE SS-39	IFAKARA INSECTARY GA	2011	KILOMERO	NJAGE	GA	IFAK	-8.22995	36.1899	GA11IFAKARA INSECTARY39	L	L	84	84	128	128	174	174	90	92	104	114	188	188	92	96	156	156	246	256	90	94	162	166
IFAKARA INSECTARY GAMBIAE SS-40	IFAKARA INSECTARY GA	2011	KILOMERO	NJAGE	GA	IFAK	-8.22995	36.1899	GA11IFAKARA INSECTARY40	L	L	84	84	128	138	174	174	90	92	104	114	188	188	92	96	156	156	244	246	90	90	162	162
IFAKARA INSECTARY GAMBIAE SS-41	IFAKARA INSECTARY GA	2011	KILOMERO	NJAGE	GA	IFAK	-8.22995	36.1899	GA11IFAKARA INSECTARY41	L	L	84	84	128	128	174	174	90	92	114	114	184	188	96	96	156	156	252	256	92	92	162	162
IFAKARA INSECTARY GAMBIAE SS-42	IFAKARA INSECTARY GA	2011	KILOMERO	NJAGE	GA	IFAK	-8.22995	36.1899	GA11IFAKARA INSECTARY42	L	L	84	84	128	128	174	174	88	96	114	114	184	188	96	96	0	0	0	0	78	90	162	162
IFAKARA INSECTARY GAMBIAE SS-43	IFAKARA INSECTARY GA	2011	KILOMERO	NJAGE	GA	IFAK	-8.22995	36.1899	GA11IFAKARA INSECTARY43	L	L	84	84	128	138	174	174	90	92	102	102	188	188	96	96	156	156	254	254	90	90	162	166
IFAKARA INSECTARY GAMBIAE SS-44	IFAKARA INSECTARY GA	2011	KILOMERO	NJAGE	GA	IFAK	-8.22995	36.1899	GA11IFAKARA INSECTARY44	L	L	84	84	0	0	0	0	90	92	102	114	188	188	80	82	156	156	254	254	90	94	166	166
IFAKARA INSECTARY GAMBIAE SS-45	IFAKARA INSECTARY GA	2011	KILOMERO	NJAGE	GA	IFAK	-8.22995	36.1899	GA11IFAKARA INSECTARY45	L	L	84	84	128	138	174	174	90	92	102	102	184	188	92	92	156	156	246	254	90	90	166	166
IFAKARA INSECTARY GAMBIAE SS-46	IFAKARA INSECTARY GA	2011	KILOMERO	NJAGE	GA	IFAK	-8.22995	36.1899	GA11IFAKARA INSECTARY46	L	L	84	84	128	138	174	174	78	90	102	102	188	188	92	96	156	156	0	0	78	92	162	162
IFAKARA INSECTARY GAMBIAE SS-47	IFAKARA INSECTARY GA	2011	KILOMERO	NJAGE	GA	IFAK	-8.22995	36.1899	GA11IFAKARA INSECTARY47	L	L	84	84	128	138	172	176	90	92	102	102	188	188	92	96	156	156	246	254	90	90	166	166
IFAKARA INSECTARY GAMBIAE SS-48	IFAKARA INSECTARY GA	2011	KILOMERO	NJAGE	GA	IFAK	-8.22995	36.1899	GA11IFAKARA INSECTARY48	L	L	84	84	128	128	174	174	88	90	102	114	188	188	92	96	156	156	244	246	90	90	162	162
IFAKARA INSECTARY GAMBIAE SS-49	IFAKARA INSECTARY GA	2011	KILOMERO	NJAGE	GA	IFAK	-8.22995	36.1899	GA11IFAKARA INSECTARY49	L	L	84	84	128	138	174	174	80	90	102	102	188	188	92	96	156	156	252	254	94	94	166	166
IFAKARA INSECTARY GAMBIAE SS-50	IFAKARA INSECTARY GA	2011	KILOMERO	NJAGE	GA	IFAK	-8.22995	36.1899	GA11IFAKARA INSECTARY50	L	L	84	84	0	0	0	0	90	90	0	0	188	188	92	96	156	156	256	256	92	92	166	166
IFAKARA INSECTARY ARABIENSIS-01	IFAKARA INSECTARY AR	2011	KILOMBERO	SAGAMAGANGA	AR	IFAK	-8.0667	36.8	AR11IFAKARA INSECTARY1	L	L	84	84	124	128	176	176	0	0	0	0	0	0	82	82	0	0	244	244	92	92	150	150
IFAKARA INSECTARY ARABIENSIS-02	IFAKARA INSECTARY AR	2011	KILOMBERO	SAGAMAGANGA	AR	IFAK	-8.0667	36.8	AR11IFAKARA INSECTARY2	L	L	0	0	0	0	0	0	0	0	0	0	0	0	80	82	0	0	0	0	92	92	150	150
IFAKARA INSECTARY ARABIENSIS-03	IFAKARA INSECTARY AR	2011	KILOMBERO	SAGAMAGANGA	AR	IFAK	-8.0667	36.8	AR11IFAKARA INSECTARY3	L	L	0	0	120	126	0	0	0	0	0	0	162	168	0	0	0	0	0	0	92	92	148	150
IFAKARA INSECTARY ARABIENSIS-04	IFAKARA INSECTARY AR	2011	KILOMBERO	SAGAMAGANGA	AR	IFAK	-8.0667	36.8	AR11IFAKARA INSECTARY4	L	L	0	0	0	0	0	0	88	92	98	108	182	182	0	0	156	156	244	246	90	92	148	150
IFAKARA INSECTARY ARABIENSIS-05	IFAKARA INSECTARY AR	2011	KILOMBERO	SAGAMAGANGA	AR	IFAK	-8.0667	36.8	AR11IFAKARA INSECTARY5	L	L	0	0	136	136	172	172	88	92	0	0	170	178	0	0	0	0	0	0	92	92	150	150
IFAKARA INSECTARY ARABIENSIS-06	IFAKARA INSECTARY AR	2011	KILOMBERO	SAGAMAGANGA	AR	IFAK	-8.0667	36.8	AR11IFAKARA INSECTARY6	L	L	0	0	132	132	174	176	82	92	114	122	182	182	80	82	146	156	244	244	90	92	148	150
IFAKARA INSECTARY ARABIENSIS-07	IFAKARA INSECTARY AR	2011	KILOMBERO	SAGAMAGANGA	AR	IFAK	-8.0667	36.8	AR11IFAKARA INSECTARY7	L	L	86	86	126	126	172	174	88	92	0	0	0	0	82	82	150	156	238	238	90	92	148	150
IFAKARA INSECTARY ARABIENSIS-08	IFAKARA INSECTARY AR	2011	KILOMBERO	SAGAMAGANGA	AR	IFAK	-8.0667	36.8	AR11IFAKARA INSECTARY8	L	L	0	0	126	126	0	0	88	92	114	122	180	182	82	82	152	156	244	246	0	0	0	0
IFAKARA INSECTARY ARABIENSIS-09	IFAKARA INSECTARY AR	2011	KILOMBERO	SAGAMAGANGA	AR	IFAK	-8.0667	36.8	AR11IFAKARA INSECTARY9	L	L	86	86	126	132	170	174	88	92	0	0	0	0	82	82	152	156	244	244	90	92	150	150
IFAKARA INSECTARY ARABIENSIS-10	IFAKARA INSECTARY AR	2011	KILOMBERO	SAGAMAGANGA	AR	IFAK	-8.0667	36.8	AR11IFAKARA INSECTARY10	L	L	86	88	134	134	172	172	88	92	0	0	0	0	82	82	156	156	244	246	92	92	150	150
IFAKARA INSECTARY ARABIENSIS-11	IFAKARA INSECTARY AR	2011	KILOMBERO	SAGAMAGANGA	AR	IFAK	-8.0667	36.8	AR11IFAKARA INSECTARY11	L	L	86	86	128	128	172	172	82	92	104	120	180	182	82	82	152	156	244	244	92	92	150	150
IFAKARA INSECTARY ARABIENSIS-12	IFAKARA INSECTARY AR	2011	KILOMBERO	SAGAMAGANGA	AR	IFAK	-8.0667	36.8	AR11IFAKARA INSECTARY12	L	L	86	86	126	126	170	172	92	92	102	110	170	182	82	82	0	0	244	244	90	92	148	150
IFAKARA INSECTARY ARABIENSIS-13	IFAKARA INSECTARY AR	2011	KILOMBERO	SAGAMAGANGA	AR	IFAK	-8.0667	36.8	AR11IFAKARA INSECTARY13	L	L	84	84	128	128	176	176	0	0	102	102	178	182	80	82	0	0	0	0	92	92	148	148
IFAKARA INSECTARY ARABIENSIS-14	IFAKARA INSECTARY AR	2011	KILOMBERO	SAGAMAGANGA	AR	IFAK	-8.0667	36.8	AR11IFAKARA INSECTARY14	L	L	86	86	126	126	170	172	82	92	102	114	180	180	82	82	0	0	244	252	90	92	148	150
IFAKARA INSECTARY ARABIENSIS-15	IFAKARA INSECTARY AR	2011	KILOMBERO	SAGAMAGANGA	AR	IFAK	-8.0667	36.8	AR11IFAKARA INSECTARY15	L	L	86	94	130	134	172	172	88	92	104	108	0	0	80	82	156	156	244	244	92	92	148	150
IFAKARA INSECTARY ARABIENSIS-16	IFAKARA INSECTARY AR	2011	KILOMBERO	SAGAMAGANGA	AR	IFAK	-8.0667	36.8	AR11IFAKARA INSECTARY16	L	L	86	86	126	134	176	176	92	92	120	120	180	180	82	96	0	0	244	244	92	92	150	150
IFAKARA INSECTARY ARABIENSIS-17	IFAKARA INSECTARY AR	2011	KILOMBERO	SAGAMAGANGA	AR	IFAK	-8.0667	36.8	AR11IFAKARA INSECTARY17	L	L	86	86	126	126	172	176	82	92	96	108	180	182	94	94	150	156	244	244	92	92	150	150
IFAKARA INSECTARY ARABIENSIS-18	IFAKARA INSECTARY AR	2011	KILOMBERO	SAGAMAGANGA	AR	IFAK	-8.0667	36.8	AR11IFAKARA INSECTARY18	L	L	86	86	126	126	170	174	82	92	102	120	180	180	82	104	0	0	244	246	92	92	148	150
IFAKARA INSECTARY ARABIENSIS-19	IFAKARA INSECTARY AR	2011	KILOMBERO	SAGAMAGANGA	AR	IFAK	-8.0667	36.8	AR11IFAKARA INSECTARY19	L	L	86	86	124	128	176	176	92	92	102	120	182	182	80	82	0	0	244	244	90	92	148	150
IFAKARA INSECTARY ARABIENSIS-20	IFAKARA INSECTARY AR	2011	KILOMBERO	SAGAMAGANGA	AR	IFAK	-8.0667	36.8	AR11IFAKARA INSECTARY20	L	L	86	86	128	132	170	174	82	92	102	104	170	180	80	82	0	0	246	252	90	92	148	150
IFAKARA INSECTARY ARABIENSIS-21	IFAKARA INSECTARY AR	2011	KILOMBERO	SAGAMAGANGA	AR	IFAK	-8.0667	36.8	AR11IFAKARA INSECTARY21	L	L	86	86	126	126	172	176	88	92	102	102	180	182	82	104	146	146	244	244	92	92	150	150
IFAKARA INSECTARY ARABIENSIS-22	IFAKARA INSECTARY AR	2011	KILOMBERO	SAGAMAGANGA	AR	IFAK	-8.0667	36.8	AR11IFAKARA INSECTARY22	L	L	86	86	128	128	172	174	92	92	102	102	180	182	82	82	150	156	244	246	92	92	148	150
IFAKARA INSECTARY ARABIENSIS-23	IFAKARA INSECTARY AR	2011	KILOMBERO	SAGAMAGANGA	AR	IFAK	-8.0667	36.8	AR11IFAKARA INSECTARY23	L	L	86	86	128	128	170	172	82	82	102	120	180	182	82	82	146	162	238	244	92	92	148	150
IFAKARA INSECTARY ARABIENSIS-24	IFAKARA INSECTARY AR	2011	KILOMBERO	SAGAMAGANGA	AR	IFAK	-8.0667	36.8	AR11IFAKARA INSECTARY24	L	L	86	86	126	126	172	176	82	92	102	104	180	180	80	82	156	156	244	244	92	92	150	150
IFAKARA INSECTARY ARABIENSIS-25	IFAKARA INSECTARY AR	2011	KILOMBERO	SAGAMAGANGA	AR	IFAK	-8.0667	36.8	AR11IFAKARA INSECTARY25	L	L	84	84	124	128	170	176	82	82	102	104	180	182	80	82	150	156	246	248	92	92	150	150
IFAKARA INSECTARY ARABIENSIS-26	IFAKARA INSECTARY AR	2011	KILOMBERO	SAGAMAGANGA	AR	IFAK	-8.0667	36.8	AR11IFAKARA INSECTARY26	L	L	86	86	126	126	176	176	92	92	120	120	180	180	80	82	152	156	244	244	92	92	150	150
IFAKARA INSECTARY ARABIENSIS-27	IFAKARA INSECTARY AR	2011	KILOMBERO	SAGAMAGANGA	AR	IFAK	-8.0667	36.8	AR11IFAKARA INSECTARY27	L	L	86	86	126	126	170	174	82	86	102	104	180	182	82	82	146	156	238	244	90	92	150	150
IFAKARA INSECTARY ARABIENSIS-28	IFAKARA INSECTARY AR	2011	KILOMBERO	SAGAMAGANGA	AR	IFAK	-8.0667	36.8	AR11IFAKARA INSECTARY28	L	L	86	86	126	130	176	176	80	88	104	104	0	0	82	82	146	146	244	244	92	92	148	148
IFAKARA INSECTARY ARABIENSIS-29	IFAKARA INSECTARY AR	2011	KILOMBERO	SAGAMAGANGA	AR	IFAK	-8.0667	36.8	AR11IFAKARA INSECTARY29	L	L	86	86	126	130	172	174	82	92	0	0	180	182	80	80	156	156	244	246	90	92	150	150
IFAKARA INSECTARY ARABIENSIS-30	IFAKARA INSECTARY AR	2011	KILOMBERO	SAGAMAGANGA	AR	IFAK	-8.0667	36.8	AR11IFAKARA INSECTARY30	L	L	86	88	126	126	170	172	92	92	104	120	178	180	82	104	156	156	246	252	92	92	148	150
IFAKARA INSECTARY ARABIENSIS-31	IFAKARA INSECTARY AR	2011	KILOMBERO	SAGAMAGANGA	AR	IFAK	-8.0667	36.8	AR11IFAKARA INSECTARY31	L	L	86	86	126	130	172	176	90	92	102	102	180	182	82	82	156	156	238	244	92	92	148	150
IFAKARA INSECTARY ARABIENSIS-32	IFAKARA INSECTARY AR	2011	KILOMBERO	SAGAMAGANGA	AR	IFAK	-8.0667	36.8	AR11IFAKARA INSECTARY32	L	L	86	86	126	126	170	176	82	90	102	104	178	178	80	82	156	156	238	244	92	92	148	150
IFAKARA INSECTARY ARABIENSIS-33	IFAKARA INSECTARY AR	2011	KILOMBERO	SAGAMAGANGA	AR	IFAK	-8.0667	36.8	AR11IFAKARA INSECTARY33	L	L	86	86	126	126	170	176	92	92	102	102	180	182	82	104	156	156	244	244	92	92	148	150
IFAKARA INSECTARY ARABIENSIS-34	IFAKARA INSECTARY AR	2011	KILOMBERO	SAGAMAGANGA	AR	IFAK	-8.0667	36.8	AR11IFAKARA INSECTARY34	L	L	86	86	126	128	174	176	82	92	104	120	178	182	82	102	156	156	238	244	92	92	150	150
IFAKARA INSECTARY ARABIENSIS-35	IFAKARA INSECTARY AR	2011	KILOMBERO	SAGAMAGANGA	AR	IFAK	-8.0667	36.8	AR11IFAKARA INSECTARY35	L	L	86	86	126	128	172	172	88	92	102	120	170	182	80	100	146	146	238	244	90	90	150	150
IFAKARA INSECTARY ARABIENSIS-36	IFAKARA INSECTARY AR	2011	KILOMBERO	SAGAMAGANGA	AR	IFAK	-8.0667	36.8	AR11IFAKARA INSECTARY36	L	L	86	86	126	130	172	174	92	92	102	120	180	180	82	82	0	0	246	252	90	92	150	150
IFAKARA INSECTARY ARABIENSIS-37	IFAKARA INSECTARY AR	2011	KILOMBERO	SAGAMAGANGA	AR	IFAK	-8.0667	36.8	AR11IFAKARA INSECTARY37	L	L	84	86	124	128	170	172	92	92	102	114	160	160	0	0	0	0	246	248	92	92	150	150
IFAKARA INSECTARY ARABIENSIS-38	IFAKARA INSECTARY AR	2011	KILOMBERO	SAGAMAGANGA	AR	IFAK	-8.0667	36.8	AR11IFAKARA INSECTARY38	L	L	86	86	128	128	172	174	82	90	102	112	182	182	82	102	146	146	244	246	92	92	150	150
IFAKARA INSECTARY ARABIENSIS-39	IFAKARA INSECTARY AR	2011	KILOMBERO	SAGAMAGANGA	AR	IFAK	-8.0667	36.8	AR11IFAKARA INSECTARY39	L	L	86	86	126	126	172	176	82	92	102	102	182	182	82	82	146	146	244	246	92	92	150	150
IFAKARA INSECTARY ARABIENSIS-40	IFAKARA INSECTARY AR	2011	KILOMBERO	SAGAMAGANGA	AR	IFAK	-8.0667	36.8	AR11IFAKARA INSECTARY40	L	L	86	86	124	126	172	174	88	94	102	102	180	180	80	82	0	0	0	0	92	92	148	150
IFAKARA INSECTARY ARABIENSIS-41	IFAKARA INSECTARY AR	2011	KILOMBERO	SAGAMAGANGA	AR	IFAK	-8.0667	36.8	AR11IFAKARA INSECTARY41	L	L	86	86	124	130	170	172	84	86	102	102	180	180	82	104	0	0	0	0	92	92	150	150
IFAKARA INSECTARY ARABIENSIS-42	IFAKARA INSECTARY AR	2011	KILOMBERO	SAGAMAGANGA	AR	IFAK	-8.0667	36.8	AR11IFAKARA INSECTARY42	L	L	86	88	126	126	174	176	82	92	104	112	180	182	82	82	156	162	244	244	90	90	148	148
IFAKARA INSECTARY ARABIENSIS-43	IFAKARA INSECTARY AR	2011	KILOMBERO	SAGAMAGANGA	AR	IFAK	-8.0667	36.8	AR11IFAKARA INSECTARY43	L	L	86	96	126	126	170	172	88	92	102	104	178	180	80	100	146	146	244	244	92	92	148	148
IFAKARA INSECTARY ARABIENSIS-44	IFAKARA INSECTARY AR	2011	KILOMBERO	SAGAMAGANGA	AR	IFAK	-8.0667	36.8	AR11IFAKARA INSECTARY44	L	L	86	86	128	128	176	176	0	0	102	102	178	182	80	80	0	0	246	246	92	92	150	150
IFAKARA INSECTARY ARABIENSIS-45	IFAKARA INSECTARY AR	2011	KILOMBERO	SAGAMAGANGA	AR	IFAK	-8.0667	36.8	AR11IFAKARA INSECTARY45	L	L	86	86	126	128	172	172	0	0	102	102	180	182	100	102	0	0	0	0	92	92	150	150
