# Supplementary material for: Islands and Stepping-Stones: Comparative Population Structure of Anopheles gambiae sensu stricto and Anopheles arabiensis in Tanzania and Implications for the Spread of Insecticide Resistance
Source: PLoS One. 2014 Oct 29;9(10):e110910. doi: 10.1371/journal.pone.0110910 (PMC4212992; doi:10.1371/journal.pone.0110910)
Supplement: Data S2 — Allele count summaries for each collection site and locus (note that not all loci were included in final analysis - see main text). (XLSX) [file pone.0110910.s003.xlsx]

## Sheet: Sheet1
Data S2: Allele count summaries for each collection site and locus (note that not all locis we included in final analysis - see main text)
AR10PEMBA	AGH765		AG3H811		AG2H79		AGXH7		AG3H812		AG3H119		AG3H577		33C1		AG2R_Si_5		AG2H786		AGXH678
	82	2	122	1	168	34	82	14	100	1	178	16	80	34	146	18	152	1	90	5	148	2
	86	88	124	34	170	22	88	5	102	11	180	39	82	39	147	1	236	1	92	81	150	22
	88	2	126	22	172	5	90	57	104	39	182	28	96	2	149	3	238	10	96	3	152	65
			128	8	174	31	92	12	110	3	184	7	100	1	152	19	240	1	104	3	162	2
			130	5			96	4	112	12	192	1	102	8	155	47	244	55			170	1
			132	6					118	2	194	1	104	4			246	3
			134	2					120	24			106	3			248	1
			136	4									112	1			252	20
			138	2
			140	4
			142	1
			162	1
GA10UNGUJA	AGH765		AG3H811		AG2H79		AGXH7		AG3H812		AG3H119		AG3H577		33C1		AG2R_Si_5		AG2H786		AGXH678
	78	7	124	2	168	28	74	2	104	1	178	23	82	3	146	2	238	8	84	1	148	56
	80	26	128	2	170	30	90	2	108	1	180	6	84	2	156	45	240	37	90	20	150	4
	82	4	130	1	174	1	92	2	116	33	182	3	88	36	158	11	242	5	92	30
	84	8	132	13	176	1	94	9	118	5	186	15	96	4			244	3	94	9
	86	10	134	38			96	1			188	15	98	1			246	3
	90	1	136	3			102	1									252	2
	94	2	138	1			104	2
	100	2					116	1
AR08UNGUJA	AGH765		AG3H811		AG2H79		AGXH7		AG3H812		AG3H119		AG3H577		33C1		AG2R_Si_5		AG2H786		AGXH678
	82	2	122	1	168	11	82	9	102	10	170	2	80	23	146	36	236	1	84	1	148	12
	86	89	124	10	170	22	86	3	104	40	178	20	82	50	150	15	238	9	90	4	150	70
	88	9	126	26	172	14	88	3	110	3	180	38	84	1	152	14	240	3	92	84	152	14
			128	4	174	16	90	58	112	4	182	33	92	1	156	35	242	1	102	1
			132	10	176	3	92	24	118	2	184	7	96	6			244	49	104	8
			134	11			96	3	120	36			98	4			246	10
			136	2					122	2			100	2			252	27
			138	6					124	1			102	6
													104	4
													108	1
AR10UNGUJA	AGH765		AG3H811		AG2H79		AGXH7		AG3H812		AG3H119		AG3H577		33C1		AG2R_Si_5		AG2H786		AGXH678
	80	2	124	8	168	1	82	1	102	1	170	1	80	6	146	7	238	2	90	2	148	2
	86	28	126	8	170	12	88	3	104	15	178	11	82	19	152	10	240	1	92	26	150	22
			128	1	172	9	90	21	110	1	180	8	84	1	156	13	244	23	102	1	152	5
			130	3	174	3	92	4	116	1	182	9	98	3			246	2	104	1	162	1
			132	4	176	5	96	1	120	12	184	1	100	1			248	1
			138	1													252	1
			148	3
GA08ILALA	AGH765		AG3H811		AG2H79		AGXH7		AG3H812		AG3H119		AG3H577		33C1		AG2R_Si_5		AG2H786		AGXH678
	56	1	124	16	170	50	80	1	98	1	178	5	76	2	150	7	234	4	76	1	154	1
	82	8	126	10	172	33	90	36	100	4	182	5	78	1	156	59	238	2	78	7	158	1
	84	23	128	67	174	2	92	41	102	34	184	63	80	16	158	19	240	1	86	2	160	13
	86	48	130	5	176	31	94	25	104	33	186	1	82	8	160	3	242	5	88	1	162	22
	88	36	132	18			96	1	110	4	188	20	86	16			244	16	90	8	164	28
							102	1	112	4	190	9	92	4			246	53	92	59	166	24
							104	1	114	23	192	2	94	2			248	19	94	11	168	6
									118	1	194	1	96	53			250	3	98	8	170	4
									120	1			98	2			252	3	100	3	172	1
									122	1			100	1			256	4	102	3
													104	1					106	1
GA08KINONDONI	AGH765		AG3H811		AG2H79		AGXH7		AG3H812		AG3H119		AG3H577		33C1		AG2R_Si_5		AG2H786		AGXH678
	80	1	124	9	170	35	90	17	92	3	180	3	64	1	150	2	146	1	78	5	158	2
	82	6	126	15	172	18	92	23	98	1	182	5	68	1	156	58	234	1	90	3	160	13
	84	10	128	42	174	3	94	25	102	20	184	36	80	15	158	12	238	2	92	43	162	9
	86	37	130	2	176	18	96	1	104	19	186	1	82	11	160	4	242	8	94	11	164	26
	88	21	132	7			102	3	110	2	188	16	86	14			244	5	98	12	166	15
	96	1	134	1			104	3	112	1	190	4	88	2			246	32	100	2	168	7
									114	23	194	1	92	4			248	14			170	2
									116	1			94	2			252	3
									120	2			96	24			256	10
GA08TEMEKE	AGH765		AG3H811		AG2H79		AGXH7		AG3H812		AG3H119		AG3H577		33C1		AG2R_Si_5		AG2H786		AGXH678
	82	1	122	1	170	40	82	1	102	23	180	1	78	1	149	10	240	1	90	14	154	5
	84	17	124	11	172	12	90	38	104	28	182	4	80	13	152	1	242	3	92	41	158	2
	86	29	126	3	174	1	92	19	114	19	184	47	82	4	155	49	244	5	94	9	160	10
	88	23	128	35	176	17	94	27	116	2	186	3	86	10	158	9	246	37	98	6	162	12
			130	6			96	5			188	8	88	3	161	1	248	13	100	4	164	22
			132	12							190	5	92	5			250	3			166	19
											194	2	94	6			252	1			168	3
													95	2			254	7			172	1
													96	28
AR08DAR	AGH765		AG3H811		AG2H79		AGXH7		AG3H812		AG3H119		AG3H577		33C1		AG2R_Si_5		AG2H786		AGXH678
	82	3	124	13	168	2	82	7	102	12	170	3	80	11	138	1	236	1	84	2	148	17
	84	12	126	29	170	10	86	1	104	20	178	15	82	38	144	1	238	3	90	10	150	39
	86	24	128	5	172	8	88	3	112	4	180	31	92	2	146	13	240	4	92	48	152	4
	88	22	130	2	174	13	90	31	114	1	182	6	96	3	150	5	242	5
	96	1	132	5	176	25	92	16	118	2	184	4	102	5	152	6	244	31
			134	2			96	2	120	23	186	1	104	3	156	31	246	8
			136	2											158	3	252	8
			140	2
			148	1
			150	1
GA08BAGAMOYO	AGH765		AG3H811		AG2H79		AGXH7		AG3H812		AG3H119		AG3H577		33C1		AG2R_Si_5		AG2H786		AGXH678
	82	8	124	15	170	36	82	1	102	27	178	2	80	16	149	7	242	6	90	4	150	4
	84	19	126	8	172	32	90	17	104	25	180	6	82	1	155	77	244	9	92	67	152	7
	86	40	128	57	174	1	92	31	110	4	182	8	84	1	158	8	246	45	94	19	154	6
	88	23	130	3	175	23	94	42	112	1	184	57	86	25			248	10	96	2	156	4
	90	2	132	6			96	1	114	26	186	1	96	41			250	6			158	1
			134	3					116	1	188	15					252	2			160	4
									118	3	190	3					254	4			162	13
									120	5							255	2			164	17
																	256	3			166	17
																	260	1			168	10
																					170	5
																					172	2
AR08BAGAMOYO	AGH765		AG3H811		AG2H79		AGXH7		AG3H812		AG3H119		AG3H577		33C1		AG2R_Si_5		AG2H786		AGXH678
	82	1	124	21	168	4	82	5	102	9	178	11	80	20	146	5	238	1	84	3	148	9
	86	44	126	6	170	13	84	1	104	23	180	21	82	21	150	3	244	28	86	1	150	37
	88	1	128	11	172	9	88	3	110	1	182	11	96	4	152	3	246	1	90	2
			130	1	174	3	90	23	112	3	184	1	100	1	156	31	248	3	92	34
			132	1	176	11	92	14	118	1	186	2			158	4	252	13	94	1
			134	1					120	9									102	3
			140	3															104	2
AR08IDETE	AGH765		AG3H811		AG2H79		AGXH7		AG3H812		AG3H119		AG3H577		33C1		AG2R_Si_5		AG2H786		AGXH678
	80	1	118	1	170	16	80	1	102	25	170	2	68	2	138	3	236	2	80	7	136	3
	82	40	124	31	172	22	82	14	104	30	176	1	72	2	140	2	238	8	82	6	148	34
	84	18	126	8	174	16	86	3	108	1	178	9	76	1	142	2	240	8	84	21	150	51
	86	25	128	40	176	29	90	45	110	4	180	40	78	1	144	2	242	3	90	10	152	1
	90	2	132	2	178	1	92	23	112	4	182	37	80	30	146	19	244	31	92	50	162	1
			134	2			94	7	116	2	184	3	82	42	148	5	246	4
							96	1	118	3			84	1	150	16	252	36
									120	21			90	1	152	4
									122	1			96	3	154	1
									124	1			98	1	156	15
													102	4	158	2
													104	4	162	1
AR09IDETE	AGH765		AG3H811		AG2H79		AGXH7		AG3H812		AG3H119		AG3H577		33C1		AG2R_Si_5		AG2H786		AGXH678
	82	3	124	25	168	1	82	16	102	18	178	20	80	30	138	2	232	1	84	31	136	1
	84	2	126	21	170	41	84	1	104	20	180	32	82	45	144	1	236	2	86	12	148	26
	86	83	128	18	172	20	86	2	110	9	182	26	84	2	146	18	238	3	90	2	150	55
	88	8	130	4	174	14	88	6	112	5	184	9	88	1	148	8	240	1	92	48	152	1
			132	4	176	18	90	38	114	1	190	1	90	1	150	7	242	1	94	1	160	1
			134	8			92	24	118	7			92	2	152	19	244	39	96	1	162	4
			136	6			94	2	120	22			96	1	154	5	246	7	102	1	164	3
			138	4			96	1	122	4			102	4	156	32	248	2			166	1
			140	6			98	1	124	2			104	4	158	3	252	40
							104	1							160	1
AR10IDETE	AGH765		AG3H811		AG2H79		AGXH7		AG3H812		AG3H119		AG3H577		33C1		AG2R_Si_5		AG2H786		AGXH678
	76	2	124	27	168	7	82	10	102	22	170	1	80	21	146	22	236	4	80	13	148	31
	80	5	126	20	170	24	86	2	104	29	178	20	82	47	148	3	238	7	82	11	150	60
	82	3	128	11	172	22	88	3	108	1	180	44	84	4	150	16	240	2	84	12	160	1
	84	5	130	2	174	25	90	55	110	7	182	26	96	2	152	16	242	4	90	8
	86	77	132	8	176	18	92	25	112	8	184	2	98	1	154	3	244	40	92	47
	88	4	134	7			96	1	118	4	188	1	102	8	156	36	246	7	96	4
			136	2					120	23			104	8			252	32	104	1
			138	5									106	2
			140	1									108	1
			146	2
			148	1
AR08NAMAWALA	AGH765		AG3H811		AG2H79		AGXH7		AG3H812		AG3H119		AG3H577		33C1		AG2R_Si_5		AG2H786		AGXH678
	78	6	122	5	168	5	82	15	100	3	178	11	76	2	138	3	238	6	78	2	148	26
	80	17	124	26	170	31	90	44	102	17	180	30	80	16	146	18	240	2	84	24	150	44
	82	2	126	21	172	16	92	13	104	15	182	23	82	17	148	1	242	1	86	9	154	1
	84	5	128	7	174	14	94	6	110	6	184	6	84	1	150	4	244	28	88	1	160	1
	86	43	130	1	176	14			114	2	188	1	86	2	152	14	246	15	90	4	162	1
	88	7	134	3					116	1	190	2	88	1	154	1	248	1	92	37	164	3
			138	4					118	3	196	1	94	3	156	33	250	2	94	2	166	2
			140	3					120	15			96	10	158	1	252	23	96	1
			142	1					122	4			98	2	160	5	254	1
			144	1									100	1			256	1
			146	1									102	3
			148	1									104	7
			150	1									106	1
			152	1									110	2
			156	1
			158	1
AR09NAMAWALA	AGH765		AG3H811		AG2H79		AGXH7		AG3H812		AG3H119		AG3H577		33C1		AG2R_Si_5		AG2H786		AGXH678
	80	1	124	26	168	1	82	9	102	17	170	1	80	19	138	1	236	1	82	1	148	8
	82	2	126	13	170	28	88	3	104	13	178	6	82	33	144	1	238	4	84	1	150	36
	84	3	128	8	172	22	90	42	108	1	180	39	84	1	146	22	240	2	90	12	152	26
	86	64	130	2	174	13	92	19	110	11	182	20	96	3	148	1	242	4	92	57
	88	4	132	3	176	10	96	1	112	3	184	5	98	6	150	7	244	30	104	1
			134	10					118	1	190	1	100	1	152	15	246	4
			138	7					120	24			102	2	154	1	252	29
			140	1					126	2			104	3	156	25
			146	2									106	3	162	1
													110	1
AR10NAMAWALA	AGH765		AG3H811		AG2H79		AGXH7		AG3H812		AG3H119		AG3H577		33C1		AG2R_Si_5		AG2H786		AGXH678
	60	1	122	4	168	7	82	12	102	17	78	1	80	20	138	3	236	2	82	1	148	26
	80	19	124	44	170	22	86	3	104	24	178	12	82	33	146	12	238	6	84	35	150	63
	82	4	126	22	172	17	88	6	108	1	180	35	94	1	148	2	240	3	90	9	152	5
	84	10	128	4	174	28	90	40	110	3	182	30	96	4	150	12	244	54	92	46
	86	51	130	1	176	18	92	32	112	2			98	2	152	19	246	4	96	2
	88	9	132	3			96	1	118	4			102	7	154	9	252	25	104	1
			134	3					120	25			104	7	156	30
			136	1					122	2			106	3	158	7
			138	1									110	1
			140	5
			146	4
			148	1
			150	1
AR08LUPIRO	AGH765		AG3H811		AG2H79		AGXH7		AG3H812		AG3H119		AG3H577		33C1		AG2R_Si_5		AG2H786		AGXH678
	82	6	122	1	168	1	74	1	102	15	178	22	80	23	138	1	236	2	84	10	146	2
	84	2	124	31	170	26	82	20	104	20	180	33	82	46	146	35	238	7	90	13	148	27
	86	90	126	23	172	26	86	1	110	15	182	39	84	6	150	7	240	1	92	78	150	47
	88	4	128	10	174	21	88	6	112	9	184	6	86	1	152	24	242	2	94	1	152	26
			130	4	176	28	90	50	116	1			96	6	156	33	244	39
			132	6			92	22	118	1			98	1	158	1	246	5
			134	12			96	2	120	35			100	2	162	1	248	1
			136	3					122	5			104	10			252	45
			138	3					126	1			106	7
			140	1
			142	2
			146	1
			148	1
			150	1
			152	2
			154	1
AR09LUPIRO	AGH765		AG3H811		AG2H79		AGXH7		AG3H812		AG3H119		AG3H577		33C1		AG2R_Si_5		AG2H786		AGXH678
	84	8	122	4	168	1	82	16	102	20	170	1	80	19	138	3	236	1	84	34	148	30
	86	70	124	36	170	29	88	3	104	29	178	17	82	40	144	1	238	4	90	8	150	50
	88	8	126	11	172	14	90	49	106	1	180	39	84	1	146	15	242	4	92	42	152	4
			128	8	174	24	92	15	108	1	182	26	92	1	148	3	244	32	96	1
			132	3	176	18	94	1	110	11	188	1	96	8	150	11	246	7	102	1
			134	7					112	1			98	2	152	19	252	36
			136	2					120	19			100	2	154	1
			138	4					122	1			102	1	156	28
			140	2					124	1			104	7	158	1
			144	1									106	1	160	2
			146	1									110	1
			148	2									114	1
			150	1
			152	3
			154	1
AR10LUPIRO	AGH765		AG3H811		AG2H79		AGXH7		AG3H812		AG3H119		AG3H577		33C1		AG2R_Si_5		AG2H786		AGXH678
	80	1	124	32	168	1	82	16	102	18	178	15	80	20	138	3	236	2	82	1	146	1
	82	4	126	11	170	18	88	5	104	27	180	43	82	48	146	28	238	6	84	2	148	23
	86	64	128	5	172	16	90	43	108	1	182	22	84	3	148	1	240	2	90	9	150	43
	88	15	130	1	174	10	92	19	110	7	184	1	98	4	150	6	242	3	92	72	152	15
			132	1	176	18	96	1	112	6	186	1	100	1	152	16	244	47			164	2
			134	7	184	1			114	3			102	3	156	29	246	4
			136	2					118	3			104	2	158	1	248	2
			138	3					120	19			106	3			252	18
			140	2
AR10SULULU	AGH765		AG3H811		AG2H79		AGXH7		AG3H812		AG3H119		AG3H577		33C1		AG2R_Si_5		AG2H786		AGXH678
	80	1	124	30	160	2	82	13	96	1	178	13	80	13	138	12	236	1	84	3	148	11
	86	60	126	13	166	1	86	1	102	11	180	33	82	38	144	4	238	5	86	2	150	38
	88	4	128	11	168	2	88	1	104	25	182	20	84	4	146	4	240	3	90	10	152	15
	90	2	130	3	170	10	90	32	110	6	184	2	88	1	148	5	242	3	92	52	154	1
	94	1	134	4	172	19	92	21	112	4			94	1	150	5	244	40	102	1	160	1
			136	2	174	12			114	1			96	4	152	12	246	4			162	1
			138	4	176	21			118	2			100	1	154	6	252	12			164	1
			140	1	184	1			120	18			102	2	156	20
													104	4
AR10KISAWASAWA	AGH765		AG3H811		AG2H79		AGXH7		AG3H812		AG3H119		AG3H577		33C1		AG2R_Si_5		AG2H786		AGXH678
	82	1	124	31	170	35	82	12	102	20	178	34	80	25	138	4	236	3	82	2	148	12
	86	99	126	29	172	21	86	1	104	30	180	41	82	48	144	1	238	8	90	9	150	54
	88	2	128	18	174	14	88	4	106	1	182	22	84	1	146	3	240	6	92	87	152	36
			130	1	176	32	90	57	110	11	184	2	96	5	148	23	242	2	96	3
			132	2			92	24	112	6	188	1	100	5	150	13	244	47	104	1
			134	8			94	2	114	1			102	3	152	3	246	5
			136	9			96	2	120	25			104	8	154	21	252	31
			138	1					122	4			106	3	156	33
			140	2					124	2			110	1	160	1
			142	1									112	1
AR10CHITA	AGH765		AG3H811		AG2H79		AGXH7		AG3H812		AG3H119		AG3H577		33C1		AG2R_Si_5		AG2H786		AGXH678
	82	2	124	40	170	27	82	16	102	16	178	16	72	1	138	8	236	1	90	9	146	2
	84	1	126	20	172	18	84	1	104	15	180	34	76	1	146	4	238	10	92	81	148	8
	86	86	128	5	174	17	86	4	106	2	182	28	78	1	148	31	240	1			150	39
	88	1	130	2	176	28	88	1	108	6	184	2	80	20	150	11	242	1			152	32
			132	4			90	41	110	7			82	35	152	5	244	36			162	1
			134	6			92	19	112	2			84	3	154	7	246	8
			136	2			94	1	114	1			96	4	156	20	248	1
			138	5			96	3	116	1			98	3			250	1
			140	2					118	4			100	3			252	27
			144	2					120	22			102	4
			146	1					122	5			104	7
			148	1					126	1			106	2
AR10MALINYI	AGH765		AG3H811		AG2H79		AGXH7		AG3H812		AG3H119		AG3H577		33C1		AG2R_Si_5		AG2H786		AGXH678
	80	1	122	1	170	20	82	15	102	24	170	1	80	26	138	5	236	1	90	6	148	7
	82	1	124	36	172	24	86	1	104	23	178	13	82	48	144	2	238	10	92	88	150	40
	86	92	126	21	174	16	88	3	106	1	180	35	84	2	146	3	240	2	96	2	152	45
	88	1	128	3	176	30	90	52	110	14	182	37	96	1	148	16	242	1			154	1
	90	1	130	5			92	24	112	5	184	4	100	1	150	12	244	50			164	1
			132	2			98	1	116	1	186	1	102	2	152	3	246	5
			134	7					120	19	188	1	104	8	154	24	248	1
			136	3					122	4			106	4	156	28	252	26
			138	3					126	1			108	2	160	3
			140	4
			148	1
AR11MAHENGE	AGH765		AG3H811		AG2H79		AGXH7		AG3H812		AG3H119		AG3H577		33C1		AG2R_Si_5		AG2H786		AGXH678
	82	4	124	34	170	29	82	11	102	16	170	1	80	22	138	2	236	5	78	1	148	11
	86	91	126	12	172	28	88	3	104	44	178	22	82	43	144	3	238	9	86	6	150	48
	88	1	128	16	174	3	90	43	110	5	180	46	84	6	146	4	240	4	90	8	152	24
			130	2	176	30	92	25	112	5	182	17	86	1	148	16	244	35	91	1	162	1
			132	4			94	2	116	1	184	4	88	1	150	8	246	4	92	73
			134	3			96	2	118	1			94	2	152	10	252	25	104	1
			136	5					120	19			96	6	154	7	256	2
			138	5					124	1			100	3	156	35
			140	5									102	4	160	1
			144	1									104	4
			146	1									106	2
			148	1
			150	1
			152	2
AR10SAGAMAGANGA	AGH765		AG3H811		AG2H79		AGXH7		AG3H812		AG3H119		AG3H577		33C1		AG2R_Si_5		AG2H786		AGXH678
	70	1	124	19	164	1	82	17	96	1	178	20	74	1	138	8	236	1	90	9	148	21
	78	1	126	26	166	1	88	3	98	1	180	39	76	3	146	19	238	12	92	76	150	39
	82	2	128	11	170	30	90	49	100	3	182	29	78	1	148	5	240	3	96	1	152	22
	86	83	130	10	172	18	92	19	102	17	184	2	80	25	150	8	244	38	104	2
	88	2	132	1	174	7	94	1	104	31			82	32	152	17	246	5
	90	1	134	12	176	35	96	1	110	5			84	4	154	5	252	31
			136	3					112	8			96	6	156	28
			138	1					116	1			98	3
			140	1					118	2			100	1
			144	1					120	19			102	8
			146	1					122	1			104	6
									126	1
AR09MKINDO	AGH765		AG3H811		AG2H79		AGXH7		AG3H812		AG3H119		AG3H577		33C1		AG2R_Si_5		AG2H786		AGXH678
	80	2	122	1	170	26	82	16	102	15	170	1	76	5	138	2	236	1	78	1	148	1
	82	3	124	22	172	17	88	1	104	29	178	12	78	1	140	2	238	4	90	9	150	41
	84	2	126	16	174	4	90	35	108	1	180	40	80	23	148	10	242	2	92	59	152	28
	86	67	128	7	176	28	92	22	110	3	182	18	82	27	150	5	244	40	94	1	160	1
	88	1	130	1	178	1	96	2	112	6	184	3	84	1	152	6	246	2	96	4	162	1
	96	1	132	6					118	4			94	1	154	14	252	23			164	2
			134	7					120	15			96	4	156	36
			136	3					122	1			98	3	162	1
			138	5									100	1
			140	5									102	3
			144	1									104	4
			148	2									106	1
GA09KWADOLI	AGH765		AG3H811		AG2H79		AGXH7		AG3H812		AG3H119		AG3H577		33C1		AG2R_Si_5		AG2H786		AGXH678
	82	6	124	16	168	5	82	1	102	38	182	8	80	30	138	2	242	10	78	14	154	6
	84	31	126	9	170	43	90	13	104	21	184	51	82	3	150	10	244	11	90	2	160	11
	86	27	128	48	172	21	92	56	108	1	186	1	86	16	152	2	246	37	92	45	162	14
	88	24	130	5	174	2	94	20	110	3	188	20	92	2	156	57	248	7	94	8	164	19
			132	5	176	17			114	25	190	5	94	1	158	19	250	1	96	1	166	21
			134	1					116	1	194	3	96	38			252	6	98	2	168	6
			138	1					118	1							254	7			170	5
			140	3													256	8			172	1
																	258	1			176	1
GA09KILOMBERO	AGH765		AG3H811		AG2H79		AGXH7		AG3H812		AG3H119		AG3H577		33C1		AG2R_Si_5		AG2H786		AGXH678
	82	8	122	1	168	3	82	1	102	30	180	2	80	22	138	1	238	1	76	2	146	2
	84	27	124	16	170	34	86	1	104	26	182	4	82	4	146	1	242	1	78	22	148	1
	86	34	126	7	172	25	88	4	110	1	184	34	86	11	150	6	244	23	90	2	150	6
	88	18	128	47	174	10	90	42	112	1	186	4	88	3	152	2	246	38	92	38	154	5
	90	1	130	1	176	10	92	18	114	20	188	21	92	2	156	60	248	10	94	9	158	1
			132	5			94	17	116	3	190	7	94	1	158	18	250	3	96	1	160	10
			134	1			96	3	118	1	194	3	96	45			252	2			162	13
			142	4					120	3	196	1					254	1			164	28
									122	1							256	9			166	10
																					168	5
																					170	2
																					172	1
AR11MAHUNINGA	AGH765		AG3H811		AG2H79		AGXH7		AG3H812		AG3H119		AG3H577		33C1		AG2R_Si_5		AG2H786		AGXH678
	86	90	120	1	168	18	80	2	100	1	176	1	80	24	138	1	236	3	76	2	148	37
	88	5	124	28	170	21	82	10	102	20	178	16	82	47	146	18	238	7	80	1	150	50
	90	1	126	15	172	9	86	5	104	34	180	46	84	5	150	20	240	1	82	1	162	1
			128	12	174	31	90	49	110	6	182	30	92	1	152	19	242	5	90	10
			130	3	176	9	92	27	112	6	184	1	94	1	156	28	244	47	92	79
			132	9			96	3	114	2			96	6	158	7	246	7	96	1
			134	10					116	1			98	2	162	3	252	26	104	2
			136	2					118	1			102	2
			138	5					120	20			104	6
			140	3					122	2			106	2
			142	2					126	3
AR11BAHI	AGH765		AG3H811		AG2H79		AGXH7		AG3H812		AG3H119		AG3H577		33C1		AG2R_Si_5		AG2H786		AGXH678
	78	2	120	2	168	23	80	1	96	1	178	11	74	1	144	1	236	1	90	11	148	30
	80	4	122	2	170	24	82	16	100	1	180	46	80	20	146	22	238	5	92	82	150	59
	82	2	124	37	172	5	84	1	102	21	182	26	82	42	150	9	240	8	96	2	160	1
	86	88	126	17	174	28	86	1	104	33	184	2	84	3	152	16	242	2	104	1	162	1
			128	6	176	6	88	1	108	1	186	1	88	2	156	44	244	51			164	1
			130	5			90	50	110	5	188	2	92	1	158	1	246	3
			132	4			92	24	112	7			96	5	162	1	248	1
			134	5					116	1			98	4			252	19
			136	6					118	5			102	3			256	4
			138	3					120	18			104	5
			140	3					122	1			106	5
													108	1
													110	2
GA09NJAGE	AGH765		AG3H811		AG2H79		AGXH7		AG3H812		AG3H119		AG3H577		33C1		AG2R_Si_5		AG2H786		AGXH678
	82	2	124	16	168	8	82	1	102	33	178	3	80	16	136	2	242	5	78	21	148	3
	84	22	126	13	170	28	90	47	104	28	180	7	82	5	138	2	244	26	86	1	150	3
	86	42	128	37	172	20	92	25	108	1	182	6	86	9	146	1	246	33	90	5	154	10
	88	24	130	9	174	18	94	17	110	3	184	43	92	4	150	12	248	7	92	46	158	1
			132	6	176	16	102	1	114	18	188	21	96	57	156	63	250	1	94	18	160	5
			134	2			104	1	116	2	190	9	102	1	158	12	252	8	98	1	162	27
			136	1					118	1	194	3					254	1			164	20
			138	1					120	4							256	7			166	13
			140	1																	168	7
			142	2																	176	1
GA11IFAKARAINSECTARY	AGH765		AG3H811		AG2H79		AGXH7		AG3H812		AG3H119		AG3H577		33C1		AG2R_Si_5		AG2H786		AGXH678
	84	97	124	3	170	2	78	1	102	46	180	2	80	2	150	2	244	3	76	1	162	45
	86	3	128	70	172	2	80	1	104	5	182	1	82	4	152	1	246	27	78	3	166	55
			136	3	174	89	84	2	114	42	184	9	92	47	156	85	252	8	90	46
			138	10	176	3	88	2	120	1	188	86	96	45			254	23	92	35
							90	48					102	2			256	23	94	15
							92	35
							96	1
							98	2
							100	2
AR11IFAKARAINSECTARY	AGH765		AG3H811		AG2H79		AGXH7		AG3H812		AG3H119		AG3H577		33C1		AG2R_Si_5		AG2H786		AGXH678
	84	7	120	1	170	14	80	1	96	1	160	2	80	17	146	15	238	8	90	15	148	25
	86	66	124	6	172	30	82	18	98	1	162	1	82	51	150	4	244	47	92	73	150	63
	88	3	126	43	174	13	84	1	102	35	168	1	94	2	152	4	246	15
	94	1	128	20	176	25	86	2	104	13	170	4	96	1	156	31	248	2
	96	1	130	6			88	12	108	3	178	8	100	3	162	2	252	4
			132	4			90	3	110	1	180	32	102	3
			134	4			92	40	112	2	182	28	104	5
			136	2			94	1	114	4
									120	12
									122	2
